# Supplementary material for: A high-throughput sequencing assay to comprehensively detect and characterize unicellular eukaryotes and helminths from biological and environmental samples
Source: Microbiome. 2018 Oct 29;6:195. doi: 10.1186/s40168-018-0581-6 (PMC6206884; doi:10.1186/s40168-018-0581-6)
Supplement: Supplementary file 1 — Table S1. Examples of genera targeted by each primer pair. Table S2. Primer characteristics of primers from the literature. Table S3. Amplification of positive controls. The table shows the results of the sequencing assay when performed on pools of DNA from known parasites, with and without addition of Anopheles/Escherichia/Human DNA. Each column shows the percentage of the reads that match each observed species. Green text represents on-target species and red text shows off-target (often host) species amplification. Table S4. Results from all samples. Explanation of each column is presented in the excel sheet. Figure S1. Complementarity of the primer pairs targeting the same taxonomic groups. Apicomplexa and Nematoda each required three primer pairs to capture the diversity within these groups. The taxa amplified by each of the three primer sets are presented as Venn diagrams showing the overlap in species coverage. The percent within each sector is shown in parentheses. Figure S2. Overview of the pipeline for the in silico assessment of the primer amplification range, information content and specificity. Figure S3. PrimerTree results for each newly designed primer. The figures show, for each primer set, the PrimerTree plot and amplicon lengths. The PrimerTree results were restricted only to the targeted group to show the diversity of on-target taxonomic groups amplifiable. (ZIP 2497 kb) [file 40168_2018_581_MOESM1_ESM.zip]

Archive with 3 entries (3 files):
- SFigure_3.pdf
- STable4.xlsx
- SupplementalMaterial_Final.docx
