# Supplementary material for: A high-throughput sequencing assay to comprehensively detect and characterize unicellular eukaryotes and helminths from biological and environmental samples
Source: Microbiome. 2018 Oct 29;6:195. doi: 10.1186/s40168-018-0581-6 (PMC6206884; doi:10.1186/s40168-018-0581-6)
Supplement: Supplementary file 1 — Table S1. Examples of genera targeted by each primer pair. Table S2. Primer characteristics of primers from the literature. Table S3. Amplification of positive controls. The table shows the results of the sequencing assay when performed on pools of DNA from known parasites, with and without addition of Anopheles/Escherichia/Human DNA. Each column shows the percentage of the reads that match each observed species. Green text represents on-target species and red text shows off-target (often host) species amplification. Table S4. Results from all samples. Explanation of each column is presented in the excel sheet. Figure S1. Complementarity of the primer pairs targeting the same taxonomic groups. Apicomplexa and Nematoda each required three primer pairs to capture the diversity within these groups. The taxa amplified by each of the three primer sets are presented as Venn diagrams showing the overlap in species coverage. The percent within each sector is shown in parentheses. Figure S2. Overview of the pipeline for the in silico assessment of the primer amplification range, information content and specificity. Figure S3. PrimerTree results for each newly designed primer. The figures show, for each primer set, the PrimerTree plot and amplicon lengths. The PrimerTree results were restricted only to the targeted group to show the diversity of on-target taxonomic groups amplifiable. (ZIP 2497 kb) [file 40168_2018_581_MOESM1_ESM.zip › STable4.xlsx]

## Sheet: STable3
Primer used for amplification	Sample, P1 and P2 are technical replicates amplified on separate plates	Taxonomy of the closest BLAST hit						Number of reads matching this species	Maximum percent identity of this BLAST hit	Maximum alignment length of this BLAST hit
Primer	Sample	Species	Kingdom	Phylum	Class	Order	Family	Read count	Max identity (%)	Max alignment length
Diplomonadida	P2_PotomacFinal	Trepomonas sp. PPS6	NA	NA	NA	NA	Hexamitidae	169	100	241
Diplomonadida	P2_PotomacFinal	Enteromonas hominis	NA	NA	NA	NA	Enteromonadidae	137	100	258
Diplomonadida	P2_PotomacFinal	Hexamita inflata	NA	NA	NA	NA	Hexamitidae	81	99.5851	241
Kinetoplastida	P2_PotomacFinal	Procryptobia sorokini	NA	NA	NA	Kinetoplastida	Bodonidae	431	99.5595	247
Kinetoplastida	P2_PotomacFinal	Neobodo designis	NA	NA	NA	Kinetoplastida	Bodonidae	137	100	228
Kinetoplastida	P2_PotomacFinal	Rhynchomonas nasuta	NA	NA	NA	Kinetoplastida	Bodonidae	95	100	257
Kinetoplastida	P2_PotomacFinal	Bodo saltans	NA	NA	NA	Kinetoplastida	Bodonidae	33	100	228
Kinetoplastida	P2_PotomacFinal	Bodonidae sp. river Thames/Neobodo designis	NA	NA	NA	Kinetoplastida	Bodonidae	31	90.3084	228
Kinetoplastida	P2_PotomacFinal	Parabodo caudatus	NA	NA	NA	Kinetoplastida	Bodonidae	18	99.5413	220
Kinetoplastida	P2_PotomacFinal	Bodonidae sp. river Thames	NA	NA	NA	Kinetoplastida	Bodonidae	17	99.5614	229
Kinetoplastida	P2_PotomacFinal	Neobodo sp. KL	NA	NA	NA	Kinetoplastida	Bodonidae	11	87.5	229
Platyhelminthes	P2_PotomacFinal	Thalassiosira pseudonana/Detonula confervacea	NA	Bacillariophyta	Coscinodiscophyceae	Thalassiosirales	Thalassiosiraceae	328	100	365
Platyhelminthes	P2_PotomacFinal	Cyclotella atomus	NA	Bacillariophyta	Coscinodiscophyceae	Thalassiosirales	Stephanodiscaceae	160	99.4505	364
Platyhelminthes	P2_PotomacFinal	Cyclotella cf. scaldensis G18W53	NA	Bacillariophyta	Coscinodiscophyceae	Thalassiosirales	Stephanodiscaceae	85	98.0769	364
Platyhelminthes	P2_PotomacFinal	Spumella-like flagellate JBC27	NA	NA	Chrysophyceae	NA	NA	72	96.748	369
Platyhelminthes	P2_PotomacFinal	Navicula arenaria	NA	Bacillariophyta	Bacillariophyceae	Naviculales	Naviculaceae	27	100	362
Platyhelminthes	P2_PotomacFinal	Thalassiosira gessneri	NA	Bacillariophyta	Coscinodiscophyceae	Thalassiosirales	Thalassiosiraceae	23	99.726	365
Platyhelminthes	P2_PotomacFinal	Discostella nipponica/Peridiniopsis penardii var. robusta diatom endosymbiont/Peridiniopsis penardii diatom endosymbiont	NA	Bacillariophyta	Coscinodiscophyceae/NA	Thalassiosirales/NA	Stephanodiscaceae/NA	19	100	366
Platyhelminthes	P2_PotomacFinal	Chrysophyceae sp. CCMP2296	NA	NA	Chrysophyceae	NA	NA	17	100	364
Platyhelminthes	P2_PotomacFinal	Skeletonema potamos	NA	Bacillariophyta	Coscinodiscophyceae	Thalassiosirales	Skeletonemataceae	10	100	363
Diplomonadida	P2_Potomac25	Trepomonas steinii	NA	NA	NA	NA	Hexamitidae	42	96.2025	257
Apicomplexa C	P2_Potomac25	Cryptoperidiniopsis brodyi/Dinophyceae sp. Cryptoperidiniopsoid-C/cryptoperidiniopsoid sp. PLO21/cryptoperidiniopsoid sp. H/V14/Pfiesteria-like sp. CCMP1827	NA	NA	Dinophyceae	Peridiniales	Pfiesteriaceae	247	90.8873	417
Apicomplexa C	P2_Potomac25	Peridiniopsis penardii	NA	NA	Dinophyceae	Peridiniales	Peridiniopsidaceae	137	88.4615	417
Apicomplexa C	P2_Potomac25	Actinobacteria bacterium IMCC19121	NA	Actinobacteria	NA	NA	NA	88	72.619	246
Kinetoplastida	P2_Potomac25	Rhynchomonas nasuta	NA	NA	NA	Kinetoplastida	Bodonidae	704	100	257
Kinetoplastida	P2_Potomac25	Procryptobia sorokini	NA	NA	NA	Kinetoplastida	Bodonidae	519	99.5595	247
Kinetoplastida	P2_Potomac25	Sphingomonas taxi	NA	Proteobacteria	Alphaproteobacteria	Sphingomonadales	Sphingomonadaceae	206	74.5387	262
Kinetoplastida	P2_Potomac25	Bodonidae sp. river Thames	NA	NA	NA	Kinetoplastida	Bodonidae	156	99.5614	228
Kinetoplastida	P2_Potomac25	Rhynchobodo sp. HFCC304	NA	NA	NA	Kinetoplastida	Bodonidae	146	88.1818	233
Kinetoplastida	P2_Potomac25	Rhynchobodo sp. Hamilton Lake	NA	NA	NA	Kinetoplastida	Bodonidae	115	86.5306	261
Kinetoplastida	P2_Potomac25	Rhynchobodo sp. Sourhope	NA	NA	NA	Kinetoplastida	Bodonidae	76	88.1057	232
Kinetoplastida	P2_Potomac25	Limnohabitans sp. 63ED37-2	NA	Proteobacteria	Betaproteobacteria	Burkholderiales	Comamonadaceae	69	92.1296	216
Kinetoplastida	P2_Potomac25	Klosteria bodomorphis	NA	NA	NA	Kinetoplastida	NA	41	98.1818	221
Kinetoplastida	P2_Potomac25	Rhynchomonas sp.	NA	NA	NA	Kinetoplastida	Bodonidae	36	98.3193	238
Kinetoplastida	P2_Potomac25	Betaproteobacteria bacterium UKL13-2	NA	Proteobacteria	Betaproteobacteria	NA	NA	35	74.5665	171
Kinetoplastida	P2_Potomac25	Neobodo curvifilus/Bodonidae sp. river Thames/Bodonidae sp. Pan2	NA	NA	NA	Kinetoplastida	Bodonidae	32	100	235
Kinetoplastida	P2_Potomac25	Bodonidae sp. Dev1	NA	NA	NA	Kinetoplastida	Bodonidae	27	95.6897	232
Kinetoplastida	P2_Potomac25	Bodo saltans	NA	NA	NA	Kinetoplastida	Bodonidae	23	94.1441	222
Platyhelminthes	P2_Potomac25	Thalassiosira pseudonana/Detonula confervacea	NA	Bacillariophyta	Coscinodiscophyceae	Thalassiosirales	Thalassiosiraceae	174	100	365
Platyhelminthes	P2_Potomac25	Cyclotella atomus	NA	Bacillariophyta	Coscinodiscophyceae	Thalassiosirales	Stephanodiscaceae	105	99.4505	364
Platyhelminthes	P2_Potomac25	Chrysophyceae sp. CCMP2296	NA	NA	Chrysophyceae	NA	NA	70	100	364
Platyhelminthes	P2_Potomac25	Perkinsus qugwadi	NA	NA	NA	Perkinsida	Perkinsidae	69	84.0456	382
Platyhelminthes	P2_Potomac25	Basicladia sp. UTEX LB 810	Viridiplantae	Chlorophyta	Ulvophyceae	Cladophorales	Cladophoraceae	48	99.723	361
Platyhelminthes	P2_Potomac25	Acidovorax sp. JS42	NA	Proteobacteria	Betaproteobacteria	Burkholderiales	Comamonadaceae	36	83.5655	359
Platyhelminthes	P2_Potomac25	Urotricha sp. FU44-13	NA	NA	Prostomatea	Prorodontida	Urotrichidae	32	91.7143	348
Platyhelminthes	P2_Potomac25	Canuella perplexa	Metazoa	Arthropoda	Maxillopoda	Harpacticoida	Canuellidae	27	96.9945	366
Platyhelminthes	P2_Potomac25	Navicula sp./Navicula ramosissima/Navicula viridula var. rostellata/Navicula sp. TN-2014/Navicula lanceolata	NA	Bacillariophyta	Bacillariophyceae	Naviculales	Naviculaceae	26	100	362
Platyhelminthes	P2_Potomac25	Cyclotella cf. scaldensis G18W53	NA	Bacillariophyta	Coscinodiscophyceae	Thalassiosirales	Stephanodiscaceae	12	98.0716	363
Diplomonadida	P2_Potomac22	Trepomonas steinii	NA	NA	NA	NA	Hexamitidae	668	96.2025	257
Diplomonadida	P2_Potomac22	Hexamita inflata	NA	NA	NA	NA	Hexamitidae	352	99.1701	241
Diplomonadida	P2_Potomac22	Hexamita nelsoni	NA	NA	NA	NA	Hexamitidae	236	94.6058	241
Diplomonadida	P2_Potomac22	Trepomonas sp. PPS6/Trepomonas steinii	NA	NA	NA	NA	Hexamitidae	109	95.7806	240
Diplomonadida	P2_Potomac22	Trepomonas sp. PPS6	NA	NA	NA	NA	Hexamitidae	83	86.3071	241
Apicomplexa C	P2_Potomac22	Actinobacteria bacterium IMCC19121	NA	Actinobacteria	NA	NA	NA	86	73.8095	246
Apicomplexa C	P2_Potomac22	uncultured Perkinsea	NA	NA	NA	NA	NA	38	90.9976	414
Kinetoplastida	P2_Potomac22	Neobodo designis	NA	NA	NA	Kinetoplastida	Bodonidae	594	90.7834	234
Kinetoplastida	P2_Potomac22	Parabodo caudatus	NA	NA	NA	Kinetoplastida	Bodonidae	494	99.5413	223
Kinetoplastida	P2_Potomac22	Neobodo curvifilus/Parabodo caudatus	NA	NA	NA	Kinetoplastida	Bodonidae	392	96.789	218
Kinetoplastida	P2_Potomac22	Bodonidae sp. river Thames/Neobodo designis	NA	NA	NA	Kinetoplastida	Bodonidae	193	90.3084	228
Kinetoplastida	P2_Potomac22	Neobodo curvifilus/Bodonidae sp. river Thames/Bodonidae sp. Pan2	NA	NA	NA	Kinetoplastida	Bodonidae	185	92.3077	235
Kinetoplastida	P2_Potomac22	Rhynchomonas nasuta	NA	NA	NA	Kinetoplastida	Bodonidae	164	99.5763	238
Kinetoplastida	P2_Potomac22	Bodonidae sp. river Thames	NA	NA	NA	Kinetoplastida	Bodonidae	163	91.1894	228
Kinetoplastida	P2_Potomac22	Rhynchomonas sp.	NA	NA	NA	Kinetoplastida	Bodonidae	143	98.7395	238
Kinetoplastida	P2_Potomac22	Bodo sp. TGS2/Bodo saltans	NA	NA	NA	Kinetoplastida	Bodonidae	122	100	217
Kinetoplastida	P2_Potomac22	Rhynchobodo sp. Hamilton Lake	NA	NA	NA	Kinetoplastida	Bodonidae	108	86.1538	261
Kinetoplastida	P2_Potomac22	Bodo saltans	NA	NA	NA	Kinetoplastida	Bodonidae	49	100	220
Kinetoplastida	P2_Potomac22	Procryptobia sorokini	NA	NA	NA	Kinetoplastida	Bodonidae	42	99.5595	227
Kinetoplastida	P2_Potomac22	Polynucleobacter necessarius STIR1	NA	Proteobacteria	Betaproteobacteria	Burkholderiales	Burkholderiaceae	36	89.7196	214
Kinetoplastida	P2_Potomac22	Cryptaulax sp. ATCC 50746	NA	NA	NA	Kinetoplastida	Bodonidae	31	92.9461	241
Kinetoplastida	P2_Potomac22	Bodonidae sp. Auckland	NA	NA	NA	Kinetoplastida	Bodonidae	25	86.6379	233
Kinetoplastida	P2_Potomac22	Klosteria bodomorphis	NA	NA	NA	Kinetoplastida	NA	20	98.6364	221
Kinetoplastida	P2_Potomac22	Limnohabitans sp. 63ED37-2	NA	Proteobacteria	Betaproteobacteria	Burkholderiales	Comamonadaceae	15	92.1296	216
Kinetoplastida	P2_Potomac22	Bodonidae sp. Dev1	NA	NA	NA	Kinetoplastida	Bodonidae	10	96.5517	240
Platyhelminthes	P2_Potomac22	Cura pinguis	Metazoa	Platyhelminthes	NA	Tricladida	Dugesiidae	332	98.8827	358
Platyhelminthes	P2_Potomac22	Girardia tigrina	Metazoa	Platyhelminthes	NA	Tricladida	Dugesiidae	314	92.7978	361
Platyhelminthes	P2_Potomac22	Lecithodendriidae sp. PAFlukeA	Metazoa	Platyhelminthes	Trematoda	Plagiorchiida	Lecithodendriidae	92	100	433
Platyhelminthes	P2_Potomac22	Paraphysomonas foraminifera	NA	NA	Chrysophyceae	Chromulinales	Paraphysomonadaceae	48	93.1319	364
Platyhelminthes	P2_Potomac22	Candidatus Nanopelagicus limnes	NA	Actinobacteria	Actinobacteria	Candidatus Nanopelagicales	NA	48	71.4602	438
Platyhelminthes	P2_Potomac22	Surirella sp. heteropolar/Surirella splendida	NA	Bacillariophyta	Bacillariophyceae	Surirellales	Surirellaceae	42	91.6435	359
Platyhelminthes	P2_Potomac22	Deltistes luxatus	Metazoa	Chordata	Actinopteri	Cypriniformes	Catostomidae	21	99.4609	371
Platyhelminthes	P2_Potomac22	Cocconeis pediculus	NA	Bacillariophyta	Bacillariophyceae	Cocconeidales	Cocconeidaceae	20	100	355
Platyhelminthes	P2_Potomac22	Melosira varians	NA	Bacillariophyta	Coscinodiscophyceae	Melosirales	Melosiraceae	19	100	356
Platyhelminthes	P2_Potomac22	Uroglena sp. CCMP2768	NA	NA	Chrysophyceae	Chromulinales	Chromulinaceae	12	95.8564	362
Diplomonadida	P2_Parasite_pool	Giardia intestinalis	NA	NA	NA	NA	Hexamitidae	31800	100	265
Apicomplexa C	P2_Parasite_pool	Theileria parva	NA	Apicomplexa	Aconoidasida	NA	Theileriidae	1741	100	430
Apicomplexa C	P2_Parasite_pool	Cryptosporidium parvum/Cryptosporidium sp./Cryptosporidium sp. ex Peromyscus maniculatus/Cryptosporidium sp. GC-2015/Cryptosporidium cuniculus/Cryptosporidium sp. ex Marmota flaviventris/Cryptosporidium hominis/Cryptosporidium sp. S49/Cryptosporidium cf. parvum	NA	Apicomplexa	Coccidia	Eucoccidiorida	Cryptosporidiidae	50	100	398
Kinetoplastida	P2_Parasite_pool	Leishmania donovani/Leishmania major strain Friedlin/Leishmania panamensis/Leishmania sp. 'siamensis'/Leishmania braziliensis/Leishmania amazonensis/Expression vector LIC-pLEXSY-LC2/Expression vector LIC-pLEXSY-LC1/Leishmania mexicana MHOM/GT/2001/U1103/Leishmania tropica/Leishmania guyanensis	NA	NA	NA	Kinetoplastida/NA	Trypanosomatidae/NA	18603	100	250
Kinetoplastida	P2_Parasite_pool	Trypanosoma evansi/Trypanosoma brucei rhodesiense/Trypanosoma brucei gambiense/Trypanosoma evansi evansi/Trypanosoma brucei brucei TREU927/Trypanosoma equiperdum	NA	NA	NA	Kinetoplastida	Trypanosomatidae	400	100	273
Kinetoplastida	P2_Parasite_pool	Trypanosoma brucei rhodesiense	NA	NA	NA	Kinetoplastida	Trypanosomatidae	41	99.6047	253
Kinetoplastida	P2_Parasite_pool	Leishmania donovani/Leishmania major strain Friedlin/Leishmania panamensis/Leishmania sp. 'siamensis'/Leishmania braziliensis/Leishmania amazonensis/Expression vector LIC-pLEXSY-LC2/Expression vector LIC-pLEXSY-LC1/Leishmania mexicana MHOM/GT/2001/U1103/Leishmania aethiopica/Leishmania tropica/Leishmania guyanensis	NA	NA	NA	Kinetoplastida/NA	Trypanosomatidae/NA	29	99.5652	230
Kinetoplastida	P2_Parasite_pool	Leishmania donovani/Leishmania major strain Friedlin/Leishmania infantum JPCM5/Leishmania panamensis/Leishmania sp. 'siamensis'/Leishmania braziliensis/Leishmania amazonensis/Expression vector LIC-pLEXSY-LC2/Expression vector LIC-pLEXSY-LC1/Leishmania mexicana MHOM/GT/2001/U1103/Leishmania tropica/Leishmania guyanensis	NA	NA	NA	Kinetoplastida/NA	Trypanosomatidae/NA	22	99.5652	230
Microsporidia	P2_Parasite_pool	Encephalitozoon cuniculi/Encephalitozoon cuniculi GB-M1	Fungi	Microsporidia	NA	NA	Unikaryonidae	189	100	382
Platyhelminthes	P2_Parasite_pool	Rhizopus oryzae/Rhizopus sp. SAUFS3-1/Rhizopus sp. ACCC 30795	Fungi	Mucoromycota	NA	Mucorales	Rhizopodaceae	45	100	362
Platyhelminthes	P2_Parasite_pool	Schistosoma mansoni/Schistosoma rodhaini	Metazoa	Platyhelminthes	Trematoda	Strigeidida	Schistosomatidae	25	99.7802	455
Nematoda A	P2_Parasite_pool	Acanthocheilonema viteae	Metazoa	Nematoda	Chromadorea	Spirurida	Onchocercidae	10973	100	300
Nematoda A	P2_Parasite_pool	Acanthocheilonema odendhali	Metazoa	Nematoda	Chromadorea	Spirurida	Onchocercidae	16	100	281
Nematoda B	P2_Parasite_pool	Acanthocheilonema viteae	Metazoa	Nematoda	Chromadorea	Spirurida	Onchocercidae	11	100	358
Nematoda C	P2_Parasite_pool	Schistosoma mansoni/Schistosoma nasale/Schistosoma indicum/Schistosoma rodhaini/Schistosoma spindale	Metazoa	Platyhelminthes	Trematoda	Strigeidida	Schistosomatidae	17	100	443
Diplomonadida	P2_neg_ctrl_58	Enteromonas hominis	NA	NA	NA	NA	Enteromonadidae	20	100	237
Blastocystis	P2_neg_ctrl_38	Blastocystis sp./Blastocystis sp. subtype 3/Blastocystis sp. SP-2014/Blastocystis sp. OSU2/Blastocystis sp. H13/Blastocystis sp. PJ99-162/Blastocystis hominis/Blastocystis sp. CJ99-363	NA	NA	NA	NA	NA	42	100	283
Diplomonadida	P2_neg_ctrl_38	Enteromonas hominis	NA	NA	NA	NA	Enteromonadidae	102	99.1561	258
Blastocystis	P2_neg_ctrl_36	Blastocystis sp. subtype 2/Blastocystis sp. JEB-2010/Blastocystis hominis	NA	NA	NA	NA	NA	122	98.8593	283
Blastocystis	P2_neg_ctrl_36	Blastocystis sp. subtype 2/Blastocystis hominis/Blastocystis sp. SP-2014/Blastocystis sp. MWJ03-1/Blastocystis sp. JEB-2010/Blastocystis sp. P11/Blastocystis sp. MJ99-116	NA	NA	NA	NA	NA	43	99.2395	263
Blastocystis	P2_neg_ctrl_36	Blastocystis sp. subtype 19/Blastocystis hominis/Blastocystis sp. MJ99-568	NA	NA	NA	NA	NA	24	100	263
Diplomonadida	P2_neg_ctrl_36	Enteromonas hominis	NA	NA	NA	NA	Enteromonadidae	474	100	259
Kinetoplastida	P2_neg_ctrl_36	Oscillibacter valericigenes Sjm18-20/Acidaminococcus fermentans DSM 20731	NA	Firmicutes	Clostridia/Negativicutes	Clostridiales/Acidaminococcales	Oscillospiraceae/Acidaminococcaceae	99	71.2446	231
Diplomonadida	P2_neg_ctrl_31	Enteromonas hominis	NA	NA	NA	NA	Enteromonadidae	10	100	237
Nematoda A	P2_neg_ctrl_3	Loa loa/Dipetalonema sp. YQ-2006	Metazoa	Nematoda	Chromadorea	Spirurida	Onchocercidae	51	100	297
Blastocystis	P2_neg_ctrl_21	Blastocystis sp./Blastocystis sp. SP-2014/Blastocystis sp. subtype 1/Blastocystis sp. JEB-2010/Blastocystis sp. OSU6/Blastocystis sp. H4/Blastocystis sp. M9/Blastocystis sp. P3/Blastocystis hominis/Blastocystis sp. MJ99-424/Blastocystis sp. PJ99-172/Blastocystis sp. PJ99-154/Blastocystis sp. CK86-1	NA	NA	NA	NA	NA	22	100	263
Diplomonadida	P2_neg_ctrl_21	Enteromonas hominis	NA	NA	NA	NA	Enteromonadidae	52	99.5781	258
Kinetoplastida	P2_MCtrap8-10-11-17	Crithidia brevicula/Crithidia pragensis/Leptomonas tenua/Wallaceina brevicula/Wallaceina inconstans/Leptomonas sp. F6/Leptomonas sp. Cfm/Leptomonas peterhoffi/Blastocrithidia gerricola	NA	NA	NA	Kinetoplastida	Trypanosomatidae	23198	99.1968	250
Kinetoplastida	P2_MCtrap8-10-11-17	Herpetomonas sp./Herpetomonas isaaci	NA	NA	NA	Kinetoplastida	Trypanosomatidae	113	89.6266	243
Microsporidia	P2_MCtrap8-10-11-17	Pleistophora sp. Sd-Nu-IW8201	Fungi	Microsporidia	NA	NA	Pleistophoridae	330	100	354
Microsporidia	P2_MCtrap8-10-11-17	Pleistophora sp. OSL-2012-7/Pleistophora sp. OSL-2012-6/Endoreticulatus sp. Shengzhou/Endoreticulatus sp. Zhenjiang/Endoreticulatus sp. CHW-2004 Bulgaria	Fungi	Microsporidia	NA	NA	Pleistophoridae/NA	85	100	334
Microsporidia	P2_MCtrap8-10-11-17	Pleistophora sp. OSL-2012-7/Pleistophora sp. OSL-2012-6/Endoreticulatus sp. Shengzhou/Endoreticulatus sp. Zhenjiang/Endoreticulatus sp. CHW-2004 Bulgaria/Endoreticulatus sp. CHW-2004 Taiwan	Fungi	Microsporidia	NA	NA	Pleistophoridae/NA	71	99.7006	334
Apicomplexa B	P2_MCtrap8-10-11-17	Plasmodium sp. type E2/Plasmodium sp. type E1/Plasmodium juxtanucleare	NA	Apicomplexa	Aconoidasida	Haemosporida	Plasmodiidae	1350	94.7368	190
Apicomplexa B	P2_MCtrap8-10-11-17	Plasmodium relictum/Plasmodium sp. type C2/Plasmodium sp. type C1/Plasmodium sp. type B3/Plasmodium sp. type B2	NA	Apicomplexa	Aconoidasida	Haemosporida	Plasmodiidae	1008	98.913	191
Apicomplexa B	P2_MCtrap8-10-11-17	Plasmodium juxtanucleare	NA	Apicomplexa	Aconoidasida	Haemosporida	Plasmodiidae	94	94.709	189
Apicomplexa B	P2_MCtrap8-10-11-17	Plasmodium relictum/Plasmodium sp. type E2/Plasmodium sp. type E1/Plasmodium sp. type C2/Plasmodium sp. type C1/Plasmodium sp. type B3/Plasmodium sp. type B2/Plasmodium juxtanucleare	NA	Apicomplexa	Aconoidasida	Haemosporida	Plasmodiidae	20	94.7368	190
Platyhelminthes	P2_MCtrap8-10-11-17	Sciara multispinulosa/Sciara humeralis	Metazoa	Arthropoda	Insecta	Diptera	Sciaridae	5650	100	457
Platyhelminthes	P2_MCtrap8-10-11-17	Pseudolycoriella sp. 1 SS-2012	Metazoa	Arthropoda	Insecta	Diptera	Sciaridae	523	99.0826	438
Platyhelminthes	P2_MCtrap8-10-11-17	Wuchereria bancrofti/Culex theileri/Culex renatoi/Culex pipiens/Culex apicinus/Culex modestus/Culex salinarius/Culex restuans/Culex quinquefasciatus/Culex tritaeniorhynchus	Metazoa	Nematoda/Arthropoda	Chromadorea/Insecta	Spirurida/Diptera	Onchocercidae/Culicidae	94	100	399
Platyhelminthes	P2_MCtrap8-10-11-17	Wuchereria bancrofti/Culex theileri/Culex eduardoi/Culex renatoi/Culex pipiens/Culex apicinus/Culex modestus/Culex quinquefasciatus/Culex salinarius/Culex restuans/Culex tritaeniorhynchus	Metazoa	Nematoda/Arthropoda	Chromadorea/Insecta	Spirurida/Diptera	Onchocercidae/Culicidae	82	100	257
Platyhelminthes	P2_MCtrap8-10-11-17	Bradysia distincta/Bradysia hilaris/Pseudolycoriella sp. 1 SS-2012/Bradysia longimentula/Bradysia alpicola	Metazoa	Arthropoda	Insecta	Diptera	Sciaridae	52	98.6239	438
Platyhelminthes	P2_MCtrap8-10-11-17	Aedes vexans	Metazoa	Arthropoda	Insecta	Diptera	Culicidae	50	100	423
Platyhelminthes	P2_MCtrap8-10-11-17	Chironomus cf. decorus 2g	Metazoa	Arthropoda	Insecta	Diptera	Chironomidae	26	99.7658	431
Platyhelminthes	P2_MCtrap8-10-11-17	Pichia cecembensis/Pichia kudriavzevii/Galactomyces candidum/Danielozyma ontarioensis/Saccharomyces sp. XJ-Q0-45/Pichia norvegensis/Pichia sp. GATQ-2/Pichia sp. GATQ-1/Pichia sp. GAXQ-1/Saccharomyces sp. WW-W46/Candida glycerinogenes	Fungi	Ascomycota	Saccharomycetes	Saccharomycetales	Pichiaceae/Dipodascaceae/Metschnikowiaceae/Saccharomycetaceae/NA	14	100	341
Platyhelminthes	P2_MCtrap8-10-11-17	Zygoneura sciarina/Bradysia distincta/Corynoptera blanda/Lycoriella castanescens/Bradysia hilaris/Pseudolycoriella sp. 1 SS-2012/Zygoneura bidens/Zygoneura flavicornis/Bradysia longimentula/Bradysia alpicola	Metazoa	Arthropoda	Insecta	Diptera	Sciaridae	12	98.3945	438
Kinetoplastida	P2_MCsoil2-28-171-100	Cryptaulax sp. ATCC 50746	NA	NA	NA	Kinetoplastida	Bodonidae	42	95.3125	258
Kinetoplastida	P2_MCsoil2-28-171-100	Rhynchomonas nasuta	NA	NA	NA	Kinetoplastida	Bodonidae	29	93.8224	259
Platyhelminthes	P2_MCsoil2-28-171-100	Aplanochytrium sp. APKK3/Aplanochytrium sp. S19610	NA	NA	Labyrinthulomycetes	NA	Thraustochytriaceae	485	92.8767	386
Platyhelminthes	P2_MCsoil2-28-171-100	Aplanochytrium sp. SEK 603/Aplanochytrium sp. KGS1/Aplanochytrium sp. S2128/Aplanochytrium sp. S2122/Aplanochytrium sp. S2129/Aplanochytrium sp. S2125/Aplanochytrium sp. S2124	NA	NA	Labyrinthulomycetes	NA	Thraustochytriaceae	270	93.9726	366
Platyhelminthes	P2_MCsoil2-28-171-100	Aplanochytrium kerguelense	NA	NA	Labyrinthulomycetes	NA	Thraustochytriaceae	111	93.4247	365
Platyhelminthes	P2_MCsoil2-28-171-100	Aplanochytrium sp. S1962	NA	NA	Labyrinthulomycetes	NA	Thraustochytriaceae	15	93.1507	367
Kinetoplastida	P2_MCsoil2-28-171-10	Rhynchomonas nasuta	NA	NA	NA	Kinetoplastida	Bodonidae	863	94.186	259
Kinetoplastida	P2_MCsoil2-28-171-10	Cryptaulax sp. ATCC 50746	NA	NA	NA	Kinetoplastida	Bodonidae	605	95.3125	258
Kinetoplastida	P2_MCsoil2-28-171-10	Bodonidae sp. river Thames	NA	NA	NA	Kinetoplastida	Bodonidae	191	88.0342	237
Kinetoplastida	P2_MCsoil2-28-171-10	Phanerobia pelophila/Dimastigella trypaniformis	NA	NA	NA	Kinetoplastida	NA/Bodonidae	95	93.2489	237
Kinetoplastida	P2_MCsoil2-28-171-10	Bradyrhizobium icense	NA	Proteobacteria	Alphaproteobacteria	Rhizobiales	Bradyrhizobiaceae	73	91.3043	161
Kinetoplastida	P2_MCsoil2-28-171-10	Ralstonia mannitolilytica	NA	Proteobacteria	Betaproteobacteria	Burkholderiales	Burkholderiaceae	26	83.2618	229
Kinetoplastida	P2_MCsoil2-28-171-10	Dimastigella trypaniformis	NA	NA	NA	Kinetoplastida	Bodonidae	23	98.7342	240
Kinetoplastida	P2_MCsoil2-28-171-10	Neobodo designis/soil flagellate AND31	NA	NA	NA	Kinetoplastida	Bodonidae	18	100	222
Kinetoplastida	P2_MCsoil2-28-171-10	Rhynchomonas nasuta/Cryptaulax sp. ATCC 50746	NA	NA	NA	Kinetoplastida	Bodonidae	15	95.2941	255
Kinetoplastida	P2_MCsoil2-28-171-10	Variibacter gotjawalensis	NA	Proteobacteria	Alphaproteobacteria	Rhizobiales	Bradyrhizobiaceae	14	91.5323	248
Kinetoplastida	P2_MCsoil2-28-171-10	Hyphomicrobium nitrativorans NL23	NA	Proteobacteria	Alphaproteobacteria	Rhizobiales	Hyphomicrobiaceae	10	89.8592	355
Apicomplexa B	P2_MCsoil2-28-171-10	Hyrtios violaceus	Metazoa	Porifera	Demospongiae	Dictyoceratida	Thorectidae	217	89.3258	178
Platyhelminthes	P2_MCsoil2-28-171-10	Aplanochytrium sp. APKK3/Aplanochytrium sp. S19610	NA	NA	Labyrinthulomycetes	NA	Thraustochytriaceae	1820	92.8767	386
Platyhelminthes	P2_MCsoil2-28-171-10	Aplanochytrium sp. SEK 603/Aplanochytrium sp. KGS1/Aplanochytrium sp. S2128/Aplanochytrium sp. S2122/Aplanochytrium sp. S2129/Aplanochytrium sp. S2125/Aplanochytrium sp. S2124	NA	NA	Labyrinthulomycetes	NA	Thraustochytriaceae	1161	93.9726	367
Platyhelminthes	P2_MCsoil2-28-171-10	Aplanochytrium kerguelense	NA	NA	Labyrinthulomycetes	NA	Thraustochytriaceae	484	93.4247	365
Platyhelminthes	P2_MCsoil2-28-171-10	Ichthyophonus sp. ex Theragra chalcogramma/Ichthyophonus irregularis	NA	NA	Ichthyosporea	Ichthyophonida	NA	105	76.2162	366
Platyhelminthes	P2_MCsoil2-28-171-10	Aplanochytrium sp. SEK 717/Aplanochytrium sp. Ts1	NA	NA	Labyrinthulomycetes	NA	Thraustochytriaceae	22	93.1507	366
Diplomonadida	P2_Duggalpool1	Enteromonas hominis	NA	NA	NA	NA	Enteromonadidae	205	100	258
Diplomonadida	P2_Duggalpool1	Homo sapiens	Metazoa	Chordata	Mammalia	Primates	Hominidae	132	100	210
Diplomonadida	P2_Duggalpool1	Giardia intestinalis	NA	NA	NA	NA	Hexamitidae	36	100	264
Kinetoplastida	P2_Duggalpool1	Corynebacterium argentoratense DSM 44202	NA	Actinobacteria	Actinobacteria	Corynebacteriales	Corynebacteriaceae	26	98.6348	293
Platyhelminthes	P2_Duggalpool1	Blautia obeum A2-162	NA	Firmicutes	Clostridia	Clostridiales	Lachnospiraceae	185	92.8021	388
Platyhelminthes	P2_Duggalpool1	Lactobacillus ruminis ATCC 27782	NA	Firmicutes	Bacilli	Lactobacillales	Lactobacillaceae	14	93.6567	259
Amoebozoa	P1_PotomacFinal	Cyclotrichium cyclokaryon	NA	NA	Litostomatea	Haptorida	Didiniidae	807	97.3783	267
Amoebozoa	P1_PotomacFinal	Nematalosa erebi	Metazoa	Chordata	Actinopteri	Clupeiformes	Clupeidae	401	100	273
Amoebozoa	P1_PotomacFinal	uncultured eukaryote	NA	NA	NA	NA	NA	294	99.2727	275
Amoebozoa	P1_PotomacFinal	Strombidinopsis sinicum/Rimostrombidium veniliae	NA	NA	Spirotrichea	Choreotrichida	Strombidinopsidae/Strobilidiidae	172	98.513	269
Amoebozoa	P1_PotomacFinal	uncultured Cryptomonas/Cryptomonas curvata/Cryptomonas parapyrenoidifera/Cryptomonas obovata	NA	NA	Cryptophyta	Cryptomonadales	Cryptomonadaceae	82	100	272
Amoebozoa	P1_PotomacFinal	Cyclotella sp./Cyclotella meneghiniana/Cyclotella cryptica/Thalassiosira pseudonana/Cyclotella sp. 119/Bacillariophyta sp. ZQ-2012/Papiliocellulus elegans/Cyclotella sp. CCMP331/Cyclotella cf. scaldensis G18W53/Thalassiosira oceanica/Detonula confervacea	NA	Bacillariophyta	Coscinodiscophyceae/NA/Mediophyceae	Thalassiosirales/NA/Cymatosirales	Stephanodiscaceae/Thalassiosiraceae/NA/Cymatosiraceae	78	100	275
Amoebozoa	P1_PotomacFinal	uncultured Cyclotella/Cyclotella striata/Cyclotella choctawhatcheeana/Cyclotella litoralis/Cyclotella atomus/Cyclotella sp. MC01/Cyclotella sp. L1844	NA	Bacillariophyta	Coscinodiscophyceae	Thalassiosirales	Thalassiosiraceae/Stephanodiscaceae	52	100	275
Amoebozoa	P1_PotomacFinal	uncultured Cryptomonadales/Teleaulax acuta/Geminigera cryophila/Cryptophyta sp. SL64/78sp/Plagioselmis nannoplanctica/Plagioselmis prolonga	NA	NA	Cryptophyta	Cryptomonadales/Pyrenomonadales/NA	NA/Geminigeraceae/Cryptomonadaceae	51	100	269
Amoebozoa	P1_PotomacFinal	uncultured Mediophyceae/Peridiniopsis penardii var. robusta diatom endosymbiont/Peridiniopsis penardii diatom endosymbiont	NA	Bacillariophyta	Mediophyceae/NA	NA	NA	40	100	276
Amoebozoa	P1_PotomacFinal	Prorodon teres	NA	NA	Prostomatea	Prorodontida	Prorodontidae	35	96.9582	264
Amoebozoa	P1_PotomacFinal	Urocentrum turbo	NA	NA	Oligohymenophorea	Peniculida	Urocentridae	28	95.539	273
Amoebozoa	P1_PotomacFinal	Strombidinopsis sinicum	NA	NA	Spirotrichea	Choreotrichida	Strombidinopsidae	24	98.8848	269
Amoebozoa	P1_PotomacFinal	Skeletonema costatum/Skeletonema pseudocostatum/Skeletonema cf. costatum/Skeletonema potamos/Skeletonema sp. UNC1201/Skeletonema marinoi/Skeletonema sp. CCMP782S/Skeletonema sp. FCH023S/Skeletonema sp. FTY015S/Skeletonema sp. FOS010/Skeletonema sp. FTK001/Skeletonema sp. FOS209/Skeletonema sp. FOS070/Skeletonema sp. FOS052/Skeletonema sp. FOS018/Skeletonema sp. FDK101/Skeletonema sp. FDK094/Skele…	NA	Bacillariophyta	Coscinodiscophyceae	Thalassiosirales	Skeletonemataceae	23	100	275
Amoebozoa	P1_PotomacFinal	Navicula tripunctata/Navicula sp./Navicula salinicola/Navicula ramosissima/Navicula incertata/Navicula flagellifera/Navicula cf. normaloides CU-2016a/Navicula sp. RCC3092/Navicula symmetrica/Navicula viridula var. rostellata/Navicula arenaria/Navicula sp. TN-2014/Bacillariophyta sp. 1 MAB-2013/Navicula sp. s0020/Navicula sp. ArM0003/Navicula sp. ArM0002/Navicula lanceolata	NA	Bacillariophyta	Bacillariophyceae/NA	Naviculales/NA	Naviculaceae/NA	23	100	276
Amoebozoa	P1_PotomacFinal	Achlya sparrowii/Pythiopsis terrestris/Pythiopsis intermedia/Pythiopsis humphreyana/Protoachlya paradoxa/Leptolegnia caudata/Aphanomyces astaci/Aphanomyces invadans/Saprolegnia sp. SAP1/Saprolegnia sp. SAP4/Saprolegnia sp. SAP3/Aphanomyces sp. APH3/Aphanomyces sp. APH2/Aphanomyces sp. APH1/Saprolegnia ferax/Pythiopsis cymosa/Leptolegnia chapmanii/Aplanopsis terrestris	NA	NA	Oomycetes	Saprolegniales	Saprolegniaceae	19	100	273
Amoebozoa	P1_PotomacFinal	Pagrus auratus/Oryzias latipes/Aulostomus maculatus/Aulostomus chinensis/Genicanthus bellus/Genicanthus semifasciatus/Centropyge woodheadi/Holacanthus ciliaris/Centropyge multicolor/Holacanthus africanus/Holacanthus passer/Apolemichthys armitagei/Chaetodontoplus mesoleucus/Pomacanthus imperator/Pomacanthus xanthometopon/Chaetodontoplus conspicillatus/Apolemichthys kingi/Holacanthus clarionensis/A…	Metazoa	Chordata	Actinopteri	Spariformes/Beloniformes/Syngnathiformes/NA/Gobiiformes/Ophidiiformes/Beryciformes/Perciformes/Centrarchiformes/Labriformes/Kurtiformes/Tetraodontiformes/Scombriformes/Uranoscopiformes/Pempheriformes/Carangiformes/Gerreiformes/Chaetodontiformes/Synbranchiformes/Cypriniformes/Cyprinodontiformes	Sparidae/Adrianichthyidae/Aulostomidae/Pomacanthidae/Pomacentridae/Gobiidae/Carapidae/Berycidae/Platycephalidae/Enoplosidae/Odacidae/Apogonidae/Diodontidae/Neosebastidae/Ophidiidae/Centrolophidae/Uranoscopidae/Pempheridae/Oplegnathidae/Aracanidae/Carangidae/Gerreidae/Terapontidae/Triglidae/Tetrarogidae/Sphyraenidae/Scombridae/Hemiramphidae/Percichthyidae/Monodactylidae/Eleotridae/Centropomidae/Ku…	19	100	272
Amoebozoa	P1_PotomacFinal	Cryptomonas sp. Dumo2 100310C	NA	NA	Cryptophyta	Cryptomonadales	Cryptomonadaceae	18	100	271
Amoebozoa	P1_PotomacFinal	Filos agilis	NA	NA	NA	Bicosoecida	NA	13	96.2963	270
Amoebozoa	P1_PotomacFinal	Nerada mexicana	NA	NA	NA	Bicosoecida	NA	11	93.3333	270
Amoebozoa	P1_PotomacFinal	uncultured Cryptomonadales/uncultured eukaryote/Rhodomonas minuta/Plagioselmis nannoplanctica	NA	NA	Cryptophyta/NA	Cryptomonadales/NA/Pyrenomonadales	NA/Pyrenomonadaceae/Cryptomonadaceae	11	100	268
Diplomonadida	P1_PotomacFinal	Trepomonas sp. PPS6	NA	NA	NA	NA	Hexamitidae	12	100	241
Kinetoplastida	P1_PotomacFinal	Neobodo designis	NA	NA	NA	Kinetoplastida	Bodonidae	62	100	228
Kinetoplastida	P1_PotomacFinal	Procryptobia sorokini	NA	NA	NA	Kinetoplastida	Bodonidae	59	99.5595	247
Kinetoplastida	P1_PotomacFinal	Rhynchomonas nasuta	NA	NA	NA	Kinetoplastida	Bodonidae	14	100	257
Kinetoplastida	P1_PotomacFinal	Bodonidae sp. river Thames	NA	NA	NA	Kinetoplastida	Bodonidae	14	99.5614	229
Kinetoplastida	P1_PotomacFinal	Bodo saltans	NA	NA	NA	Kinetoplastida	Bodonidae	11	100	222
Amoebozoa	P1_Potomac25	uncultured eukaryote/uncultured Choreotrichia/Choreotrichia sp. bLPN2	NA	NA	NA/Spirotrichea	NA	NA	2823	98.1343	289
Amoebozoa	P1_Potomac25	Canuella perplexa	Metazoa	Arthropoda	Maxillopoda	Harpacticoida	Canuellidae	769	96.3899	278
Amoebozoa	P1_Potomac25	uncultured Strombidium/Limnostrombidium viride/Oligotrichia sp. bPFEU2/Strombidium sp. HCB-2005	NA	NA	Spirotrichea	NA	Strombidiidae/NA	767	98.1481	270
Amoebozoa	P1_Potomac25	uncultured Cryptomonas/Cryptomonas curvata/Cryptomonas parapyrenoidifera/Cryptomonas obovata	NA	NA	Cryptophyta	Cryptomonadales	Cryptomonadaceae	739	100	272
Amoebozoa	P1_Potomac25	uncultured Rimostrombidium/uncultured Choreotrichia/Choreotrichia sp. 2 bLPN3/Rimostrombidium lacustris	NA	NA	Spirotrichea	Choreotrichida/NA	Strobilidiidae/NA	481	100	268
Amoebozoa	P1_Potomac25	Fasciculochloris boldii/Neochlorosarcina negevensis/Neochlorosarcina sp. YACCYB23/Chlorococcum sp. SAG 23.83/Chlorococcum sp. SAG 22.83/Chlamydomonas rapa/Chlamydomonas inflexa/Neochlorosarcina sp. WJT66VFNP5/Neochlorosarcina sp. WJT54VFNP4/Neochlorosarcina sp. WJT43VFNP13/Neochlorosarcina sp. WJT40VFNP11/Neochlorosarcina sp. WJT4VFNP17/Chlamydomonas rapa f. vasta	Viridiplantae	Chlorophyta	Chlorophyceae	Chlamydomonadales/Chlorosarcinales	Chlorococcaceae/NA/Chlamydomonadaceae	434	98.524	271
Amoebozoa	P1_Potomac25	Strombidinopsis sinicum/Rimostrombidium veniliae	NA	NA	Spirotrichea	Choreotrichida	Strombidinopsidae/Strobilidiidae	432	98.513	269
Amoebozoa	P1_Potomac25	Chlamydomonas sp. NIES-3904/Chlamydomonas sp. EL5/Chlamydomonas sp. KMMCC 1204/Chlamydomonas sordida/Chlamydomonas oblonga	Viridiplantae	Chlorophyta	Chlorophyceae	Chlamydomonadales	Chlamydomonadaceae	369	99.2647	272
Amoebozoa	P1_Potomac25	uncultured eukaryote	NA	NA	NA	NA	NA	356	99.2727	275
Amoebozoa	P1_Potomac25	Arnoldiella cf. chelonum CB-2010	Viridiplantae	Chlorophyta	Ulvophyceae	Cladophorales	Pithophoraceae	312	100	269
Amoebozoa	P1_Potomac25	Chrysophyceae sp. CCMP2296/Ochromonas sp. LO128-162/Ochromonas sp. LO128-161/Ochromonas sp. LO128-160/Ochromonas sp. LO128-159/Ochromonas sp. LO128-158/Ochromonas sp. LO128-157/Ochromonas sp. LO134-25/Ochromonas sp. LO134-23/Ochromonas sp. LO134-15/Ochromonas sp. LO128-155/Ochromonas sp. LO128-108/Chrysophyceae sp. CCCM41	NA	NA	Chrysophyceae	NA/Chromulinales	NA/Chromulinaceae	291	100	273
Amoebozoa	P1_Potomac25	Navicula tripunctata/Navicula sp./Navicula salinicola/Navicula ramosissima/Navicula incertata/Navicula flagellifera/Navicula cf. normaloides CU-2016a/Navicula sp. RCC3092/Navicula symmetrica/Navicula viridula var. rostellata/Navicula arenaria/Navicula sp. TN-2014/Bacillariophyta sp. 1 MAB-2013/Navicula sp. s0020/Navicula sp. ArM0003/Navicula sp. ArM0002/Navicula lanceolata	NA	Bacillariophyta	Bacillariophyceae/NA	Naviculales/NA	Naviculaceae/NA	286	100	276
Amoebozoa	P1_Potomac25	Chromera velia	NA	Chromerida	NA	NA	NA	253	95.9707	273
Amoebozoa	P1_Potomac25	Prorodon teres	NA	NA	Prostomatea	Prorodontida	Prorodontidae	231	96.9582	264
Amoebozoa	P1_Potomac25	uncultured Chlorophyceae/Chlamydomonas sp. NIES-2316	Viridiplantae	Chlorophyta	Chlorophyceae	NA/Chlamydomonadales	NA/Chlamydomonadaceae	212	100	272
Amoebozoa	P1_Potomac25	Spirostrombidium subtropicum	NA	NA	Spirotrichea	NA	Strombidiidae	207	97.786	272
Amoebozoa	P1_Potomac25	Chilodontopsis sp. FSP2007122601/Zosterodasys sp. 1 QZ-2013	NA	NA	Nassophorea	Synhymeniida	Scaphidiodontidae/Orthodonellidae	204	100	269
Amoebozoa	P1_Potomac25	Triplodon corrugatus/Lampsilis cardium/Hyridella australis/Potomida littoralis/Fusconaia flava/Unio pictorum/Velesunio ambiguus/Elliptio complanata/Anodonta cygnea/Anodonta sp. SWH-2004/Psilunio littoralis	Metazoa	Mollusca	Bivalvia	Unionoida	Hyriidae/Unionidae	179	100	270
Amoebozoa	P1_Potomac25	Cyclotella sp./Cyclotella meneghiniana/Cyclotella cryptica/Thalassiosira pseudonana/Cyclotella sp. 119/Bacillariophyta sp. ZQ-2012/Papiliocellulus elegans/Cyclotella sp. CCMP331/Cyclotella cf. scaldensis G18W53/Thalassiosira oceanica/Detonula confervacea	NA	Bacillariophyta	Coscinodiscophyceae/NA/Mediophyceae	Thalassiosirales/NA/Cymatosirales	Stephanodiscaceae/Thalassiosiraceae/NA/Cymatosiraceae	177	100	275
Amoebozoa	P1_Potomac25	Nematalosa erebi	Metazoa	Chordata	Actinopteri	Clupeiformes	Clupeidae	147	100	273
Amoebozoa	P1_Potomac25	Hemiselmis sp. CRY6V/Chroomonas sp. WE-2011/Hemiselmis tepida/Hemiselmis cf. virescens/Hemiselmis andersenii/Hemiselmis pacifica/Hemiselmis rufescens/Chroomonas sp. M1318/Chroomonas sp. M1703/Plagiomonas amylosa/Hemiselmis brunnescens	NA	NA	Cryptophyta	Cryptomonadales/Pyrenomonadales	Hemiselmidaceae/Chroomonadaceae/Cryptomonadaceae	132	99.2647	272
Amoebozoa	P1_Potomac25	uncultured Tintinnidium/Tintinnidium fluviatile/Codonellidae sp. FU44-52	NA	NA	Spirotrichea	Tintinnida	Tintinnidae/Codonellidae	115	100	266
Amoebozoa	P1_Potomac25	uncultured Mediophyceae/Peridiniopsis penardii var. robusta diatom endosymbiont/Peridiniopsis penardii diatom endosymbiont	NA	Bacillariophyta	Mediophyceae/NA	NA	NA	111	100	276
Amoebozoa	P1_Potomac25	uncultured Cryptomonadales/Teleaulax acuta/Geminigera cryophila/Cryptophyta sp. SL64/78sp/Plagioselmis nannoplanctica/Plagioselmis prolonga	NA	NA	Cryptophyta	Cryptomonadales/Pyrenomonadales/NA	NA/Geminigeraceae/Cryptomonadaceae	103	100	269
Amoebozoa	P1_Potomac25	uncultured Crustomastix	Viridiplantae	Chlorophyta	Mamiellophyceae	Mamiellales	NA	100	100	272
Amoebozoa	P1_Potomac25	Cryptomonas sp. Dumo2 100310C	NA	NA	Cryptophyta	Cryptomonadales	Cryptomonadaceae	96	100	271
Amoebozoa	P1_Potomac25	Cyclotrichium cyclokaryon	NA	NA	Litostomatea	Haptorida	Didiniidae	88	97.3783	267
Amoebozoa	P1_Potomac25	Skeletonema costatum/Skeletonema pseudocostatum/Skeletonema cf. costatum/Skeletonema potamos/Skeletonema sp. UNC1201/Skeletonema marinoi/Skeletonema sp. CCMP782S/Skeletonema sp. FCH023S/Skeletonema sp. FTY015S/Skeletonema sp. FOS010/Skeletonema sp. FTK001/Skeletonema sp. FOS209/Skeletonema sp. FOS070/Skeletonema sp. FOS052/Skeletonema sp. FOS018/Skeletonema sp. FDK101/Skeletonema sp. FDK094/Skele…	NA	Bacillariophyta	Coscinodiscophyceae	Thalassiosirales	Skeletonemataceae	80	100	275
Amoebozoa	P1_Potomac25	Chlamydomonas sp. NIES-3906/Chlamydomonas sp. NIES-3904/Chlamydomonas sp. EL5	Viridiplantae	Chlorophyta	Chlorophyceae	Chlamydomonadales	Chlamydomonadaceae	80	96.31	272
Amoebozoa	P1_Potomac25	Strombidinopsis sinicum	NA	NA	Spirotrichea	Choreotrichida	Strombidinopsidae	75	98.8848	269
Amoebozoa	P1_Potomac25	Chrysophyceae sp.	NA	NA	Chrysophyceae	NA	NA	68	99.2674	273
Amoebozoa	P1_Potomac25	Chroomonas coerulea/Chroomonas sp. CCAC 3670 B/Chroomonas africana/Chroomonas sp. M1953/Chroomonas sp. M0874/Chroomonas sp. CCMP1221/Chroomonas placoidea/Chroomonas mesostigmatica	NA	NA	Cryptophyta	Pyrenomonadales	Chroomonadaceae	64	100	272
Amoebozoa	P1_Potomac25	Filos agilis	NA	NA	NA	Bicosoecida	NA	60	96.2963	270
Amoebozoa	P1_Potomac25	uncultured Hypotrichia/Hemiamphisiella terricola qingdaoensis/Pseudouroleptus sp. ALT-2014/Strongylidium pseudocrassum	NA	NA	Spirotrichea	NA/Stichotrichida	NA/Amphisiellidae/Spirofilidae	60	97.037	270
Amoebozoa	P1_Potomac25	Hemiselmis rufescens/Hemiselmis cf. virescens/Hemiselmis sp. UTEX 2000	NA	NA	Cryptophyta	Cryptomonadales	Hemiselmidaceae	55	99.2806	278
Amoebozoa	P1_Potomac25	Leidyana erratica	NA	Apicomplexa	Gregarinasina	Eugregarinorida	Leidyanidae	49	91.1439	273
Amoebozoa	P1_Potomac25	Chytriomyces sp. JEL341	Fungi	Chytridiomycota	Chytridiomycetes	Chytridiales	Chytriomycetaceae	44	97.786	271
Amoebozoa	P1_Potomac25	Spermatozopsis similis	Viridiplantae	Chlorophyta	Chlorophyceae	NA	NA	44	99.2647	272
Amoebozoa	P1_Potomac25	Tetraselmis rubens/Tetraselmis marina/prasinophyte symbiont of radiolarian 257/331/333	Viridiplantae	Chlorophyta	Chlorodendrophyceae/NA	Chlorodendrales/NA	Chlorodendraceae/NA	43	98.893	271
Amoebozoa	P1_Potomac25	uncultured Cryptophyta	NA	NA	Cryptophyta	NA	NA	42	100	271
Amoebozoa	P1_Potomac25	Dangeardinia desmidii/Dangeardinia pseudopertusa/Dangeardinia metastigma/Chlorococcum sp. 'Sesoko'	Viridiplantae	Chlorophyta	Chlorophyceae	Chlamydomonadales	Chlamydomonadaceae/Chlorococcaceae	37	99.2647	272
Amoebozoa	P1_Potomac25	Tisbe cf. tenera CCUMP 44	Metazoa	Arthropoda	Maxillopoda	Harpacticoida	Tisbidae	35	96.0289	277
Amoebozoa	P1_Potomac25	Thalassiosira gessneri	NA	Bacillariophyta	Coscinodiscophyceae	Thalassiosirales	Thalassiosiraceae	35	100	275
Amoebozoa	P1_Potomac25	Cryptomonas marssonii/Cryptomonas pyrenoidifera	NA	NA	Cryptophyta	Cryptomonadales	Cryptomonadaceae	31	100	272
Amoebozoa	P1_Potomac25	Stramenopile sp. MAST-12 KKTS_E5	NA	NA	NA	NA	NA	30	99.6337	275
Amoebozoa	P1_Potomac25	Tintinnopsis lacustris	NA	NA	Spirotrichea	Tintinnida	Codonellidae	30	100	268
Amoebozoa	P1_Potomac25	uncultured Choreotrichia/uncultured Rimostrombidium/Choreotrichia sp. 2 bLPN3/Rimostrombidium lacustris	NA	NA	Spirotrichea	NA/Choreotrichida	NA/Strobilidiidae	29	99.2537	267
Amoebozoa	P1_Potomac25	Rozella sp. JEL347	Fungi	Cryptomycota	NA	NA	NA	29	97.786	272
Amoebozoa	P1_Potomac25	uncultured Cyclotella/Cyclotella striata/Cyclotella choctawhatcheeana/Cyclotella litoralis/Cyclotella atomus/Cyclotella sp. MC01/Cyclotella sp. L1844	NA	Bacillariophyta	Coscinodiscophyceae	Thalassiosirales	Thalassiosiraceae/Stephanodiscaceae	29	100	275
Amoebozoa	P1_Potomac25	uncultured Cryptomonas	NA	NA	Cryptophyta	Cryptomonadales	Cryptomonadaceae	23	100	271
Amoebozoa	P1_Potomac25	Spongospora subterranea f. sp. nasturtii	NA	NA	NA	NA	Plasmodiophoridae	21	93.8406	276
Amoebozoa	P1_Potomac25	Adriamonas peritocrescens	NA	NA	NA	Bicosoecida	NA	19	95.2381	274
Amoebozoa	P1_Potomac25	uncultured Cryptomonadales/uncultured eukaryote/Rhodomonas minuta/Plagioselmis nannoplanctica	NA	NA	Cryptophyta/NA	Cryptomonadales/NA/Pyrenomonadales	NA/Pyrenomonadaceae/Cryptomonadaceae	19	100	268
Amoebozoa	P1_Potomac25	Corbicula fluminea	Metazoa	Mollusca	Bivalvia	Veneroida	Corbiculidae	15	100	272
Amoebozoa	P1_Potomac25	Rozella allomycis	Fungi	Cryptomycota	NA	NA	NA	14	95.5556	270
Amoebozoa	P1_Potomac25	Nerada mexicana	NA	NA	NA	Bicosoecida	NA	13	93.3333	270
Amoebozoa	P1_Potomac25	Tectarius striatus	Metazoa	Mollusca	Gastropoda	NA	Littorinidae	10	99.6324	272
Amoebozoa	P1_Potomac25	Protodinium simplex	NA	NA	Dinophyceae	Suessiales	Suessiaceae	10	99.2674	273
Diplomonadida	P1_Potomac25	Trepomonas steinii	NA	NA	NA	NA	Hexamitidae	156	96.2025	257
Diplomonadida	P1_Potomac25	uncultured Tintinnidium/Tintinnidium fluviatile/Tintinnidium balechi/Codonellidae sp. FU44-52	NA	NA	Spirotrichea	Tintinnida	Tintinnidae/Codonellidae	51	100	361
Diplomonadida	P1_Potomac25	uncultured Rimostrombidium/Choreotrichia sp. 2 bLPN3	NA	NA	Spirotrichea	Choreotrichida/NA	Strobilidiidae/NA	29	99.446	361
Apicomplexa C	P1_Potomac25	Actinobacteria bacterium IMCC19121	NA	Actinobacteria	NA	NA	NA	1639	75.7937	248
Apicomplexa C	P1_Potomac25	Prorodon ovum	NA	NA	Prostomatea	Prorodontida	Prorodontidae	512	91.358	405
Apicomplexa C	P1_Potomac25	Colpodella edax	NA	NA	NA	NA	Colpodellidae	40	93.7198	415
Kinetoplastida	P1_Potomac25	Rhynchomonas nasuta	NA	NA	NA	Kinetoplastida	Bodonidae	568	100	257
Kinetoplastida	P1_Potomac25	Procryptobia sorokini	NA	NA	NA	Kinetoplastida	Bodonidae	216	99.5595	247
Kinetoplastida	P1_Potomac25	Bodonidae sp. river Thames	NA	NA	NA	Kinetoplastida	Bodonidae	126	99.5614	229
Kinetoplastida	P1_Potomac25	Neobodo designis	NA	NA	NA	Kinetoplastida	Bodonidae	104	100	228
Kinetoplastida	P1_Potomac25	Rhynchobodo sp. Sourhope	NA	NA	NA	Kinetoplastida	Bodonidae	72	88.1057	232
Kinetoplastida	P1_Potomac25	Bodonidae sp. river Thames/Neobodo designis	NA	NA	NA	Kinetoplastida	Bodonidae	44	90.7489	228
Kinetoplastida	P1_Potomac25	Sphingomonas taxi	NA	Proteobacteria	Alphaproteobacteria	Sphingomonadales	Sphingomonadaceae	39	74.5387	262
Kinetoplastida	P1_Potomac25	Blechomonas keelingi/Blechomonas wendygibsoni/Blechomonas maslovi/Blechomonas englundi	NA	NA	NA	Kinetoplastida	Trypanosomatidae	25	70.9251	177
Kinetoplastida	P1_Potomac25	Neobodo curvifilus/Bodonidae sp. river Thames/Bodonidae sp. Pan2	NA	NA	NA	Kinetoplastida	Bodonidae	24	100	235
Kinetoplastida	P1_Potomac25	Limnohabitans sp. 63ED37-2	NA	Proteobacteria	Betaproteobacteria	Burkholderiales	Comamonadaceae	12	92.1296	216
Microsporidia	P1_Potomac25	Microsporidium sp. 711	Fungi	Microsporidia	NA	NA	NA	23	95.2381	336
Platyhelminthes	P1_Potomac25	Thalassiosira pseudonana/Detonula confervacea	NA	Bacillariophyta	Coscinodiscophyceae	Thalassiosirales	Thalassiosiraceae	475	100	365
Platyhelminthes	P1_Potomac25	Chrysophyceae sp. CCMP2296	NA	NA	Chrysophyceae	NA	NA	207	100	364
Platyhelminthes	P1_Potomac25	Perkinsus qugwadi	NA	NA	NA	Perkinsida	Perkinsidae	94	84.0456	382
Platyhelminthes	P1_Potomac25	Candidatus Nanopelagicus limnes	NA	Actinobacteria	Actinobacteria	Candidatus Nanopelagicales	NA	85	71.4602	438
Platyhelminthes	P1_Potomac25	Basicladia sp. UTEX LB 810	Viridiplantae	Chlorophyta	Ulvophyceae	Cladophorales	Cladophoraceae	76	99.723	361
Platyhelminthes	P1_Potomac25	Synura splendida	NA	NA	Synurophyceae	Synurales	Mallomonadaceae	65	89.5028	362
Platyhelminthes	P1_Potomac25	Skeletonema potamos	NA	Bacillariophyta	Coscinodiscophyceae	Thalassiosirales	Skeletonemataceae	57	100	363
Platyhelminthes	P1_Potomac25	Cyclotella atomus	NA	Bacillariophyta	Coscinodiscophyceae	Thalassiosirales	Stephanodiscaceae	53	99.4505	364
Platyhelminthes	P1_Potomac25	Navicula sp./Navicula ramosissima/Navicula viridula var. rostellata/Navicula sp. TN-2014/Navicula lanceolata	NA	Bacillariophyta	Bacillariophyceae	Naviculales	Naviculaceae	51	100	362
Platyhelminthes	P1_Potomac25	Discostella nipponica/Peridiniopsis penardii var. robusta diatom endosymbiont/Peridiniopsis penardii diatom endosymbiont	NA	Bacillariophyta	Coscinodiscophyceae/NA	Thalassiosirales/NA	Stephanodiscaceae/NA	25	100	366
Platyhelminthes	P1_Potomac25	Bacillariophyta sp. ZQ-2012/Cyclotella meneghiniana	NA	Bacillariophyta	NA/Coscinodiscophyceae	NA/Thalassiosirales	NA/Stephanodiscaceae	22	99.7245	363
Platyhelminthes	P1_Potomac25	Canuella perplexa	Metazoa	Arthropoda	Maxillopoda	Harpacticoida	Canuellidae	10	96.9945	366
Amoebozoa	P1_Potomac22	Chasmistes brevirostris/Deltistes luxatus	Metazoa	Chordata	Actinopteri	Cypriniformes	Catostomidae	1710	100	273
Amoebozoa	P1_Potomac22	Filos agilis	NA	NA	NA	Bicosoecida	NA	1008	96.2963	271
Amoebozoa	P1_Potomac22	Adriamonas peritocrescens	NA	NA	NA	Bicosoecida	NA	741	95.941	274
Amoebozoa	P1_Potomac22	Chrysophyceae sp.	NA	NA	Chrysophyceae	NA	NA	654	99.2674	273
Amoebozoa	P1_Potomac22	Stichotrichia sp. 1 bLPN3/Urostyla grandis/Bakuella granulifera	NA	NA	Spirotrichea	NA/Urostylida	NA/Urostylidae/Bakuellidae	570	99.6269	268
Amoebozoa	P1_Potomac22	Aspidisca fusca	NA	NA	Spirotrichea	Euplotida	Aspidiscidae	318	96.2406	271
Amoebozoa	P1_Potomac22	Corbicula fluminea	Metazoa	Mollusca	Bivalvia	Veneroida	Corbiculidae	314	100	272
Amoebozoa	P1_Potomac22	Ichthyosporea sp. NK52	NA	NA	Ichthyosporea	NA	NA	276	98.524	271
Amoebozoa	P1_Potomac22	uncultured eukaryote	NA	NA	NA	NA	NA	253	99.6337	274
Amoebozoa	P1_Potomac22	Triplodon corrugatus/Lampsilis cardium/Hyridella australis/Potomida littoralis/Fusconaia flava/Unio pictorum/Velesunio ambiguus/Elliptio complanata/Anodonta cygnea/Anodonta sp. SWH-2004/Psilunio littoralis	Metazoa	Mollusca	Bivalvia	Unionoida	Hyriidae/Unionidae	229	100	270
Amoebozoa	P1_Potomac22	Thaumatomonas sp. 4 JMS-2012/Thaumatomonas coloniensis/Thaumatomonas sp. SCCAP T1/Thaumatomonas seravini/Allas sp. (3108W2)	NA	NA	NA	Thaumatomonadida	Thaumatomastigidae/NA	227	100	275
Amoebozoa	P1_Potomac22	Navicula gregaria/Navicula agatkae/Navicula cryptocephala var. veneta/Navicula arenaria/Navicula cryptotenella/Navicula phyllepta/Bacillariophyta sp. 1 MAB-2013/Navicula salinicola/Navicula sp. ETS 07/Navicula pseudacceptata/Navicula cari/Navicula radiosa/Navicula capitatoradiata/Navicula sclesviscensis/Navicula diserta	NA	Bacillariophyta	Bacillariophyceae/NA	Naviculales/NA	Naviculaceae/NA	180	100	276
Amoebozoa	P1_Potomac22	Chytriomyces sp. JEL341	Fungi	Chytridiomycota	Chytridiomycetes	Chytridiales	Chytriomycetaceae	149	97.786	271
Amoebozoa	P1_Potomac22	Rubrioxytricha tsinlingensis/Oxytricha ferruginea	NA	NA	Spirotrichea	Sporadotrichida	Oxytrichidae	139	100	269
Amoebozoa	P1_Potomac22	Chrysosphaerella longispina	NA	NA	Synurophyceae	Synurales	Synuraceae	123	96.337	273
Amoebozoa	P1_Potomac22	Cryothecomonas sp. APCC MC5-1Cryo	NA	NA	NA	Cryomonadida	NA	116	96.7153	275
Amoebozoa	P1_Potomac22	Chrysophyceae sp./Chrysosphaerella rotundata/Chrysosphaerella longispina/Chrysosphaerella brevispina/Mallomonas splendens	NA	NA	Chrysophyceae/Synurophyceae	NA/Synurales	NA/Synuraceae/Mallomonadaceae	109	95.9707	273
Amoebozoa	P1_Potomac22	Lagenidium giganteum f. caninum/Lagenidium humanum/Lagenidium sp. PWL-2010e	NA	NA	Oomycetes	Lagenidiales	Lagenidiaceae	109	100	278
Amoebozoa	P1_Potomac22	Cocconeis placentula/Cocconeis pediculus	NA	Bacillariophyta	Bacillariophyceae	Cocconeidales	Cocconeidaceae	107	100	274
Amoebozoa	P1_Potomac22	Lecythium hyalinum	NA	NA	NA	NA	NA	104	100	275
Amoebozoa	P1_Potomac22	Chrysosphaerella sp. summer	NA	NA	Synurophyceae	Synurales	Synuraceae	97	99.2674	273
Amoebozoa	P1_Potomac22	Micronuclearia podoventralis	NA	NA	NA	Rigifilida	NA	97	98.155	271
Amoebozoa	P1_Potomac22	eukaryote SCGC AAA071-M11/eukaryote SCGC AAA071-K20	NA	NA	NA	NA	NA	95	95.2381	273
Amoebozoa	P1_Potomac22	Cyprinus carpio	Metazoa	Chordata	Actinopteri	Cypriniformes	Cyprinidae	80	100	272
Amoebozoa	P1_Potomac22	Xanthoceras sorbifolium/Aesculus pavia/Acer rubrum	Viridiplantae	Streptophyta	NA	Sapindales	Sapindaceae	77	100	295
Amoebozoa	P1_Potomac22	Chrysosphaerella rotundata/Chrysosphaerella brevispina	NA	NA	Synurophyceae	Synurales	Synuraceae	72	95.9559	273
Amoebozoa	P1_Potomac22	Sphaeroeca leprechaunica	NA	NA	NA	Choanoflagellida	Salpingoecidae	70	99.6283	269
Amoebozoa	P1_Potomac22	Tectarius striatus	Metazoa	Mollusca	Gastropoda	NA	Littorinidae	65	99.6324	272
Amoebozoa	P1_Potomac22	uncultured Oomycetes	NA	NA	Oomycetes	NA	NA	65	95.2727	275
Amoebozoa	P1_Potomac22	Phalansterium sp. 1 JFP-2013	NA	NA	NA	NA	NA	65	84.1642	350
Amoebozoa	P1_Potomac22	Salpingoeca sp. Thailand/Ichthyosporea sp. NK52/Choanoflagellida sp. SL117#1/Lagenoeca sp. antarctica/Leucascandra caveolata/Lelapiella incrustans/Murrayona phanolepis	NA/Metazoa	NA/Porifera	NA/Ichthyosporea/Calcarea	Choanoflagellida/NA/Leucosolenida/Murrayonida	Salpingoecidae/NA/Jenkinidae/Lelapiellidae/Murrayonidae	62	98.155	271
Amoebozoa	P1_Potomac22	Physella acuta/Sarasinula linguaeformis/Phyllocaulis variegatus/Phyllocaulis tuberculosus/Physella gyrina/Latia neritoides/Glyptophysa sp. 'Dunlop Creek, Australia'	Metazoa	Mollusca	Gastropoda	NA	Physidae/Veronicellidae/Latiidae/Planorbidae	59	100	272
Amoebozoa	P1_Potomac22	Rhizophydium sp. MP8	Fungi	Chytridiomycota	Chytridiomycetes	Rhizophydiales	Rhizophydiaceae	58	100	271
Amoebozoa	P1_Potomac22	Piguetiella blanci/Nais communis/variabilis complex sp. A3/Specaria josinae/Slavina sp. PDW-2017/Nais communis/variabilis complex sp. A4/Dero furcata/Slavina appendiculata/Piguetiella michiganensis/Ophidonais serpentina/Nais elinguis/Dero sp. 1 AEB-2009/Chaetogaster diaphanus/Amphichaeta raptisae/Dero digitata/Nais variabilis/Nais pardalis/Uncinais uncinata/Nais alpina/Amphichaeta sannio/Rhyacodr…	Metazoa	Annelida	Clitellata	Haplotaxida	Tubificidae	58	100	271
Amoebozoa	P1_Potomac22	Bicosoeca kenaiensis	NA	NA	NA	Bicosoecida	Bicosoecidae	57	93.5714	281
Amoebozoa	P1_Potomac22	Salpingoeca kvevrii/Choanoflagellida sp. SL163	NA	NA	NA	Choanoflagellida	Salpingoecidae/NA	55	97.417	271
Amoebozoa	P1_Potomac22	Ichthyosporea sp. NK52/Choanoflagellida sp. SL117#1	NA	NA	Ichthyosporea/NA	NA/Choanoflagellida	NA	55	97.786	271
Amoebozoa	P1_Potomac22	uncultured eukaryote/Spizellomycetales sp. JEL371/Chytriomyces sp. JEL341	NA/Fungi	NA/Chytridiomycota	NA/Chytridiomycetes	NA/Spizellomycetales/Chytridiales	NA/Chytriomycetaceae	52	95.941	271
Amoebozoa	P1_Potomac22	Oxytricha granulifera/Architricha indica/Stichotrichia sp. 2 bLPN3/Stichotrichia sp. 1 bLPN2/Stichotrichia sp. 2 bLPN1/Gastrostyla sp. Y2/Oxytricha sp. 1 MD-2012/Holosticha sp. WJC-2003	NA	NA	Spirotrichea	Sporadotrichida/NA/Urostylida	Oxytrichidae/NA/Holostichidae	51	99.2565	269
Amoebozoa	P1_Potomac22	Chrysosaccus sp. CCMP368/Chrysosaccus sp. CCMP1156/Chrysosaccus sp. CCMP295	NA	NA	Chrysophyceae	Chrysosphaerales	Chrysosaccaceae	50	98.5348	273
Amoebozoa	P1_Potomac22	Mallomonas sp./Mallomonas kalinae/Mallomonas rasilis/Mallomonas papillosa	NA	NA	Synurophyceae	Synurales	Mallomonadaceae	50	95.6044	273
Amoebozoa	P1_Potomac22	Protodinium simplex	NA	NA	Dinophyceae	Suessiales	Suessiaceae	49	99.2674	273
Amoebozoa	P1_Potomac22	Choanoflagellida sp. SL117#1	NA	NA	NA	Choanoflagellida	NA	46	96.679	271
Amoebozoa	P1_Potomac22	uncultured Cryptomonas/Cryptomonas curvata/Cryptomonas parapyrenoidifera/Cryptomonas obovata	NA	NA	Cryptophyta	Cryptomonadales	Cryptomonadaceae	41	100	272
Amoebozoa	P1_Potomac22	Seminavis sp./Navicula trivialis/Navicula salinarum f. minima/Navicula cf. salinarum/Navicula phyllepta/Navicula cryptotenella/Navicula sp. AT-145.08/Navicula sp. AT-201Gel01/Navicula reinhardtii/Pseudogomphonema sp. LM-2002/Pseudogomphonema sp. p382	NA	Bacillariophyta	Bacillariophyceae	Naviculales	Naviculaceae	40	100	276
Amoebozoa	P1_Potomac22	Chlamydomyxa labyrinthuloides	NA	NA	Synurophyceae	Rhizochloridales	Myxochloridaceae	39	94.1606	275
Amoebozoa	P1_Potomac22	Spumella-like flagellate JBM08	NA	NA	Chrysophyceae	NA	NA	35	99.6337	273
Amoebozoa	P1_Potomac22	uncultured Spumella/uncultured Mamiellophyceae/Spumella sp./Dinobryon pediforme/Chrysophyta sp. JZH-2007-002/Ochromonas marina/Ochromonas sp. CCMP1147/Ochromonas sp. AC514/Spumella sp. GOT220/Spumella-like flagellate JBM/S12/Spumella-like flagellate JBM19/Spumella-like flagellate JBC13/Spumella-like flagellate JBAS36	NA/Viridiplantae	NA/Chlorophyta	Synurophyceae/Mamiellophyceae/Chrysophyceae	Ochromonadales/NA/Chromulinales	Ochromonadaceae/NA/Chromulinaceae/Dinobryaceae	33	100	273
Amoebozoa	P1_Potomac22	Synchroma pusillum	NA	NA	Synchromophyceae	NA	NA	32	94.1606	275
Amoebozoa	P1_Potomac22	Nitzschia fonticola	NA	Bacillariophyta	Bacillariophyceae	Bacillariales	Bacillariaceae	32	99.2727	275
Amoebozoa	P1_Potomac22	Uroglena sp. CCMP2768	NA	NA	Chrysophyceae	Chromulinales	Chromulinaceae	31	99.2674	273
Amoebozoa	P1_Potomac22	Ulvella tongshanensis/Ulvella bullata/Ulvella prasina	Viridiplantae	Chlorophyta	Ulvophyceae	Ulvales	Ulvellaceae	30	99.6296	270
Amoebozoa	P1_Potomac22	Clathrina clathrus/Clathrina rubra/Clathrina sp. M1090/Lelapiella incrustans/Murrayona phanolepis/Guancha sp. G316033/Clathrina wistariensis/Clathrina luteoculcitella	Metazoa	Porifera	Calcarea	Clathrinida/Murrayonida	Clathrinidae/Lelapiellidae/Murrayonidae	30	96.679	271
Amoebozoa	P1_Potomac22	Chlamydonella derouxi	NA	NA	Phyllopharyngea	Chlamydodontida	Lynchellidae	27	94.403	268
Amoebozoa	P1_Potomac22	Rhodomonas sp. CCAP 995/5/Rhodomonas sp. CCMP275/Rhodomonas duplex/Rhodomonas baltica/Rhodomonas sp. CCMP755/Rhodomonas sp. CCMP768/Rhodomonas sp. CCMP767/Rhodomonas sp. CCMP763/Rhodomonas sp. CCMP762/Rhodomonas sp. CCMP760/Rhodomonas sp. CCMP759/Rhodomonas sp. CCMP758/Rhodomonas sp. CCMP756/Rhodomonas sp. CCMP747/Rhodomonas sp. CCMP744/Rhodomonas sp. CCMP743/Rhodomonas sp. CCMP742/Rhodomonas sp.…	NA	NA	Cryptophyta	Pyrenomonadales	Pyrenomonadaceae	27	100	272
Amoebozoa	P1_Potomac22	Achlya sparrowii/Pythiopsis terrestris/Pythiopsis intermedia/Pythiopsis humphreyana/Protoachlya paradoxa/Leptolegnia caudata/Aphanomyces astaci/Aphanomyces invadans/Saprolegnia sp. SAP1/Saprolegnia sp. SAP4/Saprolegnia sp. SAP3/Aphanomyces sp. APH3/Aphanomyces sp. APH2/Aphanomyces sp. APH1/Saprolegnia ferax/Pythiopsis cymosa/Leptolegnia chapmanii/Aplanopsis terrestris	NA	NA	Oomycetes	Saprolegniales	Saprolegniaceae	26	100	273
Amoebozoa	P1_Potomac22	Navicula tripunctata/Navicula sp./Navicula salinicola/Navicula ramosissima/Navicula incertata/Navicula flagellifera/Navicula cf. normaloides CU-2016a/Navicula sp. RCC3092/Navicula symmetrica/Navicula viridula var. rostellata/Navicula arenaria/Navicula sp. TN-2014/Bacillariophyta sp. 1 MAB-2013/Navicula sp. s0020/Navicula sp. ArM0003/Navicula sp. ArM0002/Navicula lanceolata	NA	Bacillariophyta	Bacillariophyceae/NA	Naviculales/NA	Naviculaceae/NA	26	100	276
Amoebozoa	P1_Potomac22	Pythium senticosum/Pythium apiculatum/Pythium anandrum/Phytophthora undulata/Pythium hypogynum/Pythium helicandrum/Pythium prolatum	NA	NA	Oomycetes	Pythiales/Peronosporales	Pythiaceae/NA	26	98.556	277
Amoebozoa	P1_Potomac22	Nerada mexicana	NA	NA	NA	Bicosoecida	NA	25	93.3333	270
Amoebozoa	P1_Potomac22	Pythium pectinolyticum/Pythium sp. MDC-2012/Pythium capillosum/Pythium coloratum/Pythium aquatile/Pythium aphanidermatum/Pythium sp. SHT-2010a/Pythiaceae sp. PHY2/Pythiaceae sp. PHY1/Pythium myophilum/Pythium insidiosum/Phytophthora undulata	NA	NA	Oomycetes	Pythiales/Peronosporales	Pythiaceae/NA	25	100	277
Amoebozoa	P1_Potomac22	uncultured Oomycetes/Haptoglossa zoospora/Haptoglossa sp. KG02/Haptoglossa sp. SZ01	NA	NA	Oomycetes	NA	NA	23	94.1392	273
Amoebozoa	P1_Potomac22	Rigifila ramosa	NA	NA	NA	Rigifilida	NA	23	97.153	281
Amoebozoa	P1_Potomac22	Kraken carinae	NA	NA	NA	NA	NA	23	98.1685	273
Amoebozoa	P1_Potomac22	Leptophryidae sp. BAra1	NA	NA	NA	Vampyrellida	Leptophryidae	21	97.4453	274
Amoebozoa	P1_Potomac22	Spumella vulgaris/Spumella-like flagellate 8b3	NA	NA	Chrysophyceae	Chromulinales	Chromulinaceae	21	93.8628	277
Amoebozoa	P1_Potomac22	Rhizophydium sp. JEL317	Fungi	Chytridiomycota	Chytridiomycetes	Rhizophydiales	Rhizophydiaceae	21	98.524	271
Amoebozoa	P1_Potomac22	Rozella allomycis	Fungi	Cryptomycota	NA	NA	NA	16	95.5556	270
Amoebozoa	P1_Potomac22	Thaumatomonas zhukovi/Thaumatomonas sp. 2 JMS-2012/Thaumatomonas sp. 7 JMS-2012/Thaumatomonas seravini/Thaumatomonas sp. TMT002/Thaumatomonas sp. (SA)	NA	NA	NA	Thaumatomonadida	Thaumatomastigidae	16	100	275
Diplomonadida	P1_Potomac22	Hexamita inflata	NA	NA	NA	NA	Hexamitidae	1850	97.5104	241
Diplomonadida	P1_Potomac22	Hexamita nelsoni	NA	NA	NA	NA	Hexamitidae	1503	94.6058	241
Diplomonadida	P1_Potomac22	Trepomonas steinii	NA	NA	NA	NA	Hexamitidae	963	96.2025	257
Diplomonadida	P1_Potomac22	Trepomonas sp. PPS6	NA	NA	NA	NA	Hexamitidae	800	94.0928	241
Diplomonadida	P1_Potomac22	Pelobacter propionicus DSM 2379	NA	Proteobacteria	Deltaproteobacteria	Desulfuromonadales	Desulfuromonadaceae	34	72.4252	290
Apicomplexa C	P1_Potomac22	Actinobacteria bacterium IMCC19121	NA	Actinobacteria	NA	NA	NA	2275	75.7937	248
Apicomplexa C	P1_Potomac22	uncultured Perkinsea	NA	NA	NA	NA	NA	1134	90.9976	414
Apicomplexa C	P1_Potomac22	Haptoria sp. cPFEU4	NA	NA	Litostomatea	NA	NA	189	98.5836	353
Apicomplexa C	P1_Potomac22	Cyprinus carpio	Metazoa	Chordata	Actinopteri	Cypriniformes	Cyprinidae	44	80.7808	309
Apicomplexa C	P1_Potomac22	Pseudomonas stutzeri RCH2	NA	Proteobacteria	Gammaproteobacteria	Pseudomonadales	Pseudomonadaceae	30	75.3304	224
Kinetoplastida	P1_Potomac22	Bodo saltans	NA	NA	NA	Kinetoplastida	Bodonidae	422	100	229
Kinetoplastida	P1_Potomac22	Parabodo caudatus	NA	NA	NA	Kinetoplastida	Bodonidae	393	99.5413	223
Kinetoplastida	P1_Potomac22	Procryptobia sorokini	NA	NA	NA	Kinetoplastida	Bodonidae	337	99.5595	247
Kinetoplastida	P1_Potomac22	Neobodo designis	NA	NA	NA	Kinetoplastida	Bodonidae	309	90.7834	234
Kinetoplastida	P1_Potomac22	Bodonidae sp. river Thames/Neobodo designis	NA	NA	NA	Kinetoplastida	Bodonidae	264	90.7489	228
Kinetoplastida	P1_Potomac22	Rhynchomonas nasuta	NA	NA	NA	Kinetoplastida	Bodonidae	218	100	238
Kinetoplastida	P1_Potomac22	Bodonidae sp. river Thames	NA	NA	NA	Kinetoplastida	Bodonidae	203	97.3799	229
Kinetoplastida	P1_Potomac22	Neobodo curvifilus/Parabodo caudatus	NA	NA	NA	Kinetoplastida	Bodonidae	183	96.789	218
Kinetoplastida	P1_Potomac22	Rhynchomonas sp.	NA	NA	NA	Kinetoplastida	Bodonidae	102	98.3193	238
Kinetoplastida	P1_Potomac22	Neobodo curvifilus/Bodonidae sp. river Thames/Bodonidae sp. Pan2	NA	NA	NA	Kinetoplastida	Bodonidae	82	100	235
Kinetoplastida	P1_Potomac22	Bodonidae sp. Dev1	NA	NA	NA	Kinetoplastida	Bodonidae	68	96.5517	240
Kinetoplastida	P1_Potomac22	Rhynchobodo sp. HFCC304	NA	NA	NA	Kinetoplastida	Bodonidae	68	85.2535	229
Kinetoplastida	P1_Potomac22	Bodonidae sp. Auckland	NA	NA	NA	Kinetoplastida	Bodonidae	49	86.5217	230
Kinetoplastida	P1_Potomac22	Klosteria bodomorphis	NA	NA	NA	Kinetoplastida	NA	48	98.6364	221
Kinetoplastida	P1_Potomac22	Cryptaulax sp. ATCC 50746	NA	NA	NA	Kinetoplastida	Bodonidae	44	92.9461	241
Kinetoplastida	P1_Potomac22	Neobodo designis/Bodonidae sp. SF	NA	NA	NA	Kinetoplastida	Bodonidae	43	99.569	232
Kinetoplastida	P1_Potomac22	Rhynchobodo sp. Hamilton Lake	NA	NA	NA	Kinetoplastida	Bodonidae	41	86.1538	261
Kinetoplastida	P1_Potomac22	Neobodo sp. KL	NA	NA	NA	Kinetoplastida	Bodonidae	30	85.2814	231
Platyhelminthes	P1_Potomac22	Cura pinguis	Metazoa	Platyhelminthes	NA	Tricladida	Dugesiidae	518	98.8827	358
Platyhelminthes	P1_Potomac22	Girardia tigrina	Metazoa	Platyhelminthes	NA	Tricladida	Dugesiidae	163	93.3518	361
Platyhelminthes	P1_Potomac22	Uroglena sp. CCMP2768	NA	NA	Chrysophyceae	Chromulinales	Chromulinaceae	111	95.8564	362
Platyhelminthes	P1_Potomac22	Lecithodendriidae sp. PAFlukeA	Metazoa	Platyhelminthes	Trematoda	Plagiorchiida	Lecithodendriidae	102	100	433
Platyhelminthes	P1_Potomac22	Labyrinthula sp. N12/Labyrinthula sp. N8	NA	NA	Labyrinthulomycetes	NA	Labyrinthulaceae	92	81.8731	344
Platyhelminthes	P1_Potomac22	Melosira varians	NA	Bacillariophyta	Coscinodiscophyceae	Melosirales	Melosiraceae	19	100	356
Platyhelminthes	P1_Potomac22	Cocconeis pediculus	NA	Bacillariophyta	Bacillariophyceae	Cocconeidales	Cocconeidaceae	17	100	355
Amoebozoa	P1_Parasite_pool	Dictyostelium discoideum	NA	NA	NA	Dictyosteliales	Dictyosteliaceae	3433	100	375
Amoebozoa	P1_Parasite_pool	[Candida] glabrata/Kazachstania humilis/Naumovozyma baii/Kazachstania viticola/[Candida] nivariensis/Candida edaphicus/Nakaseomyces bacillisporus/Kazachstania kunashirensis/Nakaseomyces delphensis/hot spring yeast RND13	Fungi	Ascomycota	Saccharomycetes	Saccharomycetales/NA	Saccharomycetaceae/NA	2010	100	292
Amoebozoa	P1_Parasite_pool	Schistosoma mansoni/Schistosoma intercalatum/Schistosoma bovis/Schistosoma mattheei/Schistosoma curassoni/Schistosoma nasale/Schistosoma indicum/Schistosoma rodhaini/Schistosoma spindale/Schistosoma haematobium	Metazoa	Platyhelminthes	Trematoda	Strigeidida	Schistosomatidae	702	100	341
Amoebozoa	P1_Parasite_pool	Rhizopus oryzae/Rhizopus sp. ITD-G2/Rhizopus sp. 17007/Rhizopus sp. ACCC 30795/Amylomyces rouxii	Fungi	Mucoromycota	NA	Mucorales	Rhizopodaceae/Mucoraceae	437	100	290
Amoebozoa	P1_Parasite_pool	Theileria parva	NA	Apicomplexa	Aconoidasida	NA	Theileriidae	130	100	281
Amoebozoa	P1_Parasite_pool	Cryptosporidium parvum/Cryptosporidium sp. azami/Cryptosporidium wrairi/Cryptosporidium sp. M24	NA	Apicomplexa	Coccidia	Eucoccidiorida	Cryptosporidiidae	46	100	274
Amoebozoa	P1_Parasite_pool	Acanthocheilonema viteae	Metazoa	Nematoda	Chromadorea	Spirurida	Onchocercidae	21	100	268
Diplomonadida	P1_Parasite_pool	Giardia intestinalis	NA	NA	NA	NA	Hexamitidae	23783	100	265
Apicomplexa C	P1_Parasite_pool	Theileria parva	NA	Apicomplexa	Aconoidasida	NA	Theileriidae	5621	100	430
Apicomplexa C	P1_Parasite_pool	Cryptosporidium parvum/Cryptosporidium sp./Cryptosporidium sp. ex Peromyscus maniculatus/Cryptosporidium sp. GC-2015/Cryptosporidium cuniculus/Cryptosporidium sp. ex Marmota flaviventris/Cryptosporidium hominis/Cryptosporidium sp. S49/Cryptosporidium cf. parvum	NA	Apicomplexa	Coccidia	Eucoccidiorida	Cryptosporidiidae	108	100	398
Apicomplexa C	P1_Parasite_pool	Homo sapiens	Metazoa	Chordata	Mammalia	Primates	Hominidae	72	100	218
Apicomplexa C	P1_Parasite_pool	Leishmania major strain Friedlin	NA	NA	NA	Kinetoplastida	Trypanosomatidae	43	97.4874	199
Apicomplexa C	P1_Parasite_pool	Cryptosporidium parvum	NA	Apicomplexa	Coccidia	Eucoccidiorida	Cryptosporidiidae	12	100	398
Kinetoplastida	P1_Parasite_pool	Leishmania donovani/Leishmania major strain Friedlin/Leishmania panamensis/Leishmania sp. 'siamensis'/Leishmania braziliensis/Leishmania amazonensis/Expression vector LIC-pLEXSY-LC2/Expression vector LIC-pLEXSY-LC1/Leishmania mexicana MHOM/GT/2001/U1103/Leishmania tropica/Leishmania guyanensis	NA	NA	NA	Kinetoplastida/NA	Trypanosomatidae/NA	17467	100	250
Kinetoplastida	P1_Parasite_pool	Trypanosoma evansi/Trypanosoma brucei rhodesiense/Trypanosoma brucei gambiense/Trypanosoma evansi evansi/Trypanosoma brucei brucei TREU927/Trypanosoma equiperdum	NA	NA	NA	Kinetoplastida	Trypanosomatidae	425	100	273
Kinetoplastida	P1_Parasite_pool	Trypanosoma brucei rhodesiense	NA	NA	NA	Kinetoplastida	Trypanosomatidae	44	99.6047	253
Kinetoplastida	P1_Parasite_pool	Leishmania donovani/Leishmania major strain Friedlin/Leishmania infantum JPCM5/Leishmania panamensis/Leishmania sp. 'siamensis'/Leishmania braziliensis/Leishmania amazonensis/Expression vector LIC-pLEXSY-LC2/Expression vector LIC-pLEXSY-LC1/Leishmania mexicana MHOM/GT/2001/U1103/Leishmania tropica/Leishmania guyanensis	NA	NA	NA	Kinetoplastida/NA	Trypanosomatidae/NA	25	99.5652	230
Kinetoplastida	P1_Parasite_pool	Leishmania donovani/Leishmania major strain Friedlin/Leishmania panamensis/Leishmania sp. 'siamensis'/Leishmania braziliensis/Leishmania amazonensis/Expression vector LIC-pLEXSY-LC2/Expression vector LIC-pLEXSY-LC1/Leishmania mexicana MHOM/GT/2001/U1103/Leishmania aethiopica/Leishmania tropica/Leishmania guyanensis	NA	NA	NA	Kinetoplastida/NA	Trypanosomatidae/NA	23	99.5652	230
Microsporidia	P1_Parasite_pool	Encephalitozoon cuniculi/Encephalitozoon cuniculi GB-M1	Fungi	Microsporidia	NA	NA	Unikaryonidae	4264	100	382
Microsporidia	P1_Parasite_pool	Encephalitozoon cuniculi	Fungi	Microsporidia	NA	NA	Unikaryonidae	28	99.7382	382
Apicomplexa B	P1_Parasite_pool	Rhizopus stolonifer/Rhizopus oryzae/Amylomyces rouxii/Rhizopus sexualis/Sporodiniella umbellata/Syzygites megalocarpus/Rhizopus sp. SAUFS3-1/Rhizopus sp. ACCC 30795/Rhizopus stolonifer var. stolonifer/Rhizopus americanus/Rhizopus sexualis var. sexualis	Fungi	Mucoromycota	NA	Mucorales	Rhizopodaceae/Mucoraceae	122	100	180
Apicomplexa B	P1_Parasite_pool	Cryptosporidium parvum/Cryptosporidium sp. skunk genotype/Cryptosporidium sp. chipmunk genotype I/Cryptosporidium sp. ferret genotype/Cryptosporidium cuniculus/Cryptosporidium sp. tasmanian devil genotype/Cryptosporidium fayeri/Cryptosporidium hominis/Cryptosporidium erinacei/Cryptosporidium sp. horse genotype/Cryptosporidium sp. ex Peromyscus maniculatus/Cryptosporidium viatorum/Cryptosporidium …	NA	Apicomplexa	Coccidia	Eucoccidiorida	Cryptosporidiidae	115	100	176
Platyhelminthes	P1_Parasite_pool	Rhizopus oryzae/Rhizopus sp. SAUFS3-1/Rhizopus sp. ACCC 30795	Fungi	Mucoromycota	NA	Mucorales	Rhizopodaceae	58	100	362
Platyhelminthes	P1_Parasite_pool	Schistosoma mansoni/Schistosoma rodhaini	Metazoa	Platyhelminthes	Trematoda	Strigeidida	Schistosomatidae	29	99.7802	455
Nematoda A	P1_Parasite_pool	Acanthocheilonema viteae	Metazoa	Nematoda	Chromadorea	Spirurida	Onchocercidae	10951	100	300
Nematoda A	P1_Parasite_pool	Acanthocheilonema odendhali	Metazoa	Nematoda	Chromadorea	Spirurida	Onchocercidae	15	100	281
Nematoda B	P1_Parasite_pool	Acanthocheilonema viteae	Metazoa	Nematoda	Chromadorea	Spirurida	Onchocercidae	39	100	358
Nematoda C	P1_Parasite_pool	Schistosoma mansoni/Schistosoma nasale/Schistosoma indicum/Schistosoma rodhaini/Schistosoma spindale	Metazoa	Platyhelminthes	Trematoda	Strigeidida	Schistosomatidae	2160	100	468
Amoebozoa	P1_neg_ctrl_56	Apis florea/Apis mellifera/Melipona subnitida	Metazoa	Arthropoda	Insecta	Hymenoptera	Apidae	480	99.6815	335
Amoebozoa	P1_neg_ctrl_32	Babesia caballi/Homo sapiens/Ovis aries/Macaca mulatta/Mus musculus/Oryctolagus cuniculus/Sus scrofa/Hexamermis albicans/Delphinapterus leucas/Crocuta crocuta/Nyctereutes procyonoides/Cricetulus griseus/Bubalus bubalis/Callithrix jacchus/Odocoileus virginianus/Ursus thibetanus japonicus/Gerbillus gerbillus/Paraechinus aethiopicus deserti/Camelus dromedarius/Vulpes vulpes/Erinaceus europaeus/Dasyp…	NA/Metazoa	Apicomplexa/Chordata/Nematoda	Aconoidasida/Mammalia/Enoplea	NA/Primates/Rodentia/Lagomorpha/Mermithida/Cetacea/Carnivora/Insectivora/Cingulata/Perissodactyla	Babesiidae/Hominidae/Bovidae/Cercopithecidae/Muridae/Leporidae/Suidae/Mermithidae/Monodontidae/Hyaenidae/Canidae/Cricetidae/Cebidae/Cervidae/Ursidae/Erinaceidae/Camelidae/Dasypodidae/Equidae	92	100	297
Diplomonadida	P1_neg_ctrl_32	Homo sapiens	Metazoa	Chordata	Mammalia	Primates	Hominidae	106	100	383
Platyhelminthes	P1_neg_ctrl_32	Homo sapiens	Metazoa	Chordata	Mammalia	Primates	Hominidae	47	99.3827	480
Amoebozoa	P1_MCtrap8-10-11-17	Culex pipiens	Metazoa	Arthropoda	Insecta	Diptera	Culicidae	1463	100	398
Amoebozoa	P1_MCtrap8-10-11-17	Sciara multispinulosa/Sciara humeralis	Metazoa	Arthropoda	Insecta	Diptera	Sciaridae	1432	100	378
Amoebozoa	P1_MCtrap8-10-11-17	Aedes vexans	Metazoa	Arthropoda	Insecta	Diptera	Culicidae	1135	100	362
Amoebozoa	P1_MCtrap8-10-11-17	Cotesia vestalis	Metazoa	Arthropoda	Insecta	Hymenoptera	Braconidae	704	95.858	338
Amoebozoa	P1_MCtrap8-10-11-17	Drosophila persimilis	Metazoa	Arthropoda	Insecta	Diptera	Drosophilidae	247	99.734	376
Amoebozoa	P1_MCtrap8-10-11-17	Epiphragma fasciapenne	Metazoa	Arthropoda	Insecta	Diptera	Limoniidae	246	91.7526	390
Amoebozoa	P1_MCtrap8-10-11-17	Corynoptera blanda/Pseudolycoriella sp. 1 SS-2012	Metazoa	Arthropoda	Insecta	Diptera	Sciaridae	244	99.2021	376
Amoebozoa	P1_MCtrap8-10-11-17	Pichia cecembensis/Pichia kudriavzevii/Candida sp. Levazot31/Candida sp. Levazot30/Candida sp. Levazot29/Candida sp. Levazot25/Candida sp. Levazot23/Candida sp. Levazot19/Candida sp. Levazot16/Candida sp. Levazot15/Candida sp. Levazot14/Candida sp. Levazot11/Candida sp. Levazot9/Candida sp. Levazot8/Candida sp. Levazot7/Candida sp. Levazot6/Danielozyma ontarioensis/Pichia sp. BCCS M1/Saccharomyce…	Fungi	Ascomycota	Saccharomycetes	Saccharomycetales	Pichiaceae/NA/Metschnikowiaceae/Saccharomycetaceae	93	100	269
Amoebozoa	P1_MCtrap8-10-11-17	Culex quinquefasciatus	Metazoa	Arthropoda	Insecta	Diptera	Culicidae	60	72.459	225
Amoebozoa	P1_MCtrap8-10-11-17	Asphondylia sarothamni	Metazoa	Arthropoda	Insecta	Diptera	Cecidomyiidae	52	99.7361	379
Amoebozoa	P1_MCtrap8-10-11-17	Pristocera sp. CASENT0006958	Metazoa	Arthropoda	Insecta	Hymenoptera	Bethylidae	25	98.3819	314
Diplomonadida	P1_MCtrap8-10-11-17	Drosophila virilis/Drosophila grimshawi	Metazoa	Arthropoda	Insecta	Diptera	Drosophilidae	21	72.6776	322
Apicomplexa C	P1_MCtrap8-10-11-17	Homo sapiens	Metazoa	Chordata	Mammalia	Primates	Hominidae	32	100	242
Kinetoplastida	P1_MCtrap8-10-11-17	Crithidia brevicula/Crithidia pragensis/Leptomonas tenua/Wallaceina brevicula/Wallaceina inconstans/Leptomonas sp. F6/Leptomonas sp. Cfm/Leptomonas peterhoffi/Blastocrithidia gerricola	NA	NA	NA	Kinetoplastida	Trypanosomatidae	15612	99.1968	250
Kinetoplastida	P1_MCtrap8-10-11-17	Herpetomonas sp./Herpetomonas isaaci	NA	NA	NA	Kinetoplastida	Trypanosomatidae	82	89.6266	243
Microsporidia	P1_MCtrap8-10-11-17	Pleistophora sp. Sd-Nu-IW8201	Fungi	Microsporidia	NA	NA	Pleistophoridae	5413	100	354
Microsporidia	P1_MCtrap8-10-11-17	Pleistophora sp. OSL-2012-7/Pleistophora sp. OSL-2012-6/Endoreticulatus sp. Shengzhou/Endoreticulatus sp. Zhenjiang/Endoreticulatus sp. CHW-2004 Bulgaria	Fungi	Microsporidia	NA	NA	Pleistophoridae/NA	1158	100	334
Microsporidia	P1_MCtrap8-10-11-17	Pleistophora sp. OSL-2012-7/Pleistophora sp. OSL-2012-6/Endoreticulatus sp. Shengzhou/Endoreticulatus sp. Zhenjiang/Endoreticulatus sp. CHW-2004 Bulgaria/Endoreticulatus sp. CHW-2004 Taiwan	Fungi	Microsporidia	NA	NA	Pleistophoridae/NA	1132	99.7006	334
Microsporidia	P1_MCtrap8-10-11-17	Microsporidium sp. BLAT5 PAR/Microsporidium sp. BLAT5 LAT1/Microsporidium sp. BBRA1 BRA1	Fungi	Microsporidia	NA	NA	NA	552	98.209	335
Apicomplexa B	P1_MCtrap8-10-11-17	Plasmodium sp. type E2/Plasmodium sp. type E1/Plasmodium juxtanucleare	NA	Apicomplexa	Aconoidasida	Haemosporida	Plasmodiidae	1424	94.7368	190
Apicomplexa B	P1_MCtrap8-10-11-17	Plasmodium relictum/Plasmodium sp. type C2/Plasmodium sp. type C1/Plasmodium sp. type B3/Plasmodium sp. type B2	NA	Apicomplexa	Aconoidasida	Haemosporida	Plasmodiidae	698	98.913	191
Apicomplexa B	P1_MCtrap8-10-11-17	Plasmodium juxtanucleare	NA	Apicomplexa	Aconoidasida	Haemosporida	Plasmodiidae	48	94.709	189
Apicomplexa B	P1_MCtrap8-10-11-17	Plasmodium relictum/Plasmodium sp. type E2/Plasmodium sp. type E1/Plasmodium sp. type C2/Plasmodium sp. type C1/Plasmodium sp. type B3/Plasmodium sp. type B2/Plasmodium juxtanucleare	NA	Apicomplexa	Aconoidasida	Haemosporida	Plasmodiidae	43	94.7368	190
Platyhelminthes	P1_MCtrap8-10-11-17	Sciara multispinulosa/Sciara humeralis	Metazoa	Arthropoda	Insecta	Diptera	Sciaridae	4362	100	457
Platyhelminthes	P1_MCtrap8-10-11-17	Pseudolycoriella sp. 1 SS-2012	Metazoa	Arthropoda	Insecta	Diptera	Sciaridae	658	99.0826	438
Platyhelminthes	P1_MCtrap8-10-11-17	Bradysia distincta/Bradysia hilaris/Pseudolycoriella sp. 1 SS-2012/Bradysia longimentula/Bradysia alpicola	Metazoa	Arthropoda	Insecta	Diptera	Sciaridae	112	98.6239	438
Platyhelminthes	P1_MCtrap8-10-11-17	Wuchereria bancrofti/Culex theileri/Culex renatoi/Culex pipiens/Culex apicinus/Culex modestus/Culex salinarius/Culex restuans/Culex quinquefasciatus/Culex tritaeniorhynchus	Metazoa	Nematoda/Arthropoda	Chromadorea/Insecta	Spirurida/Diptera	Onchocercidae/Culicidae	94	100	399
Platyhelminthes	P1_MCtrap8-10-11-17	Aedes vexans	Metazoa	Arthropoda	Insecta	Diptera	Culicidae	59	100	423
Platyhelminthes	P1_MCtrap8-10-11-17	Zygoneura sciarina/Bradysia distincta/Corynoptera blanda/Lycoriella castanescens/Bradysia hilaris/Pseudolycoriella sp. 1 SS-2012/Zygoneura bidens/Zygoneura flavicornis/Bradysia longimentula/Bradysia alpicola	Metazoa	Arthropoda	Insecta	Diptera	Sciaridae	15	98.3945	438
Platyhelminthes	P1_MCtrap8-10-11-17	Chironomus cf. decorus 2g	Metazoa	Arthropoda	Insecta	Diptera	Chironomidae	11	99.7658	431
Nematoda C	P1_MCtrap8-10-11-17	Anopheles maculatus	Metazoa	Arthropoda	Insecta	Diptera	Culicidae	146	93.2292	388
Amoebozoa	P1_MCsoil2-28-171-100	Cercomonas sp. HFCC 906/Cercozoa sp. TGS5/Cercomonas vacuolata	NA	NA	NA	Cercomonadida/NA	Cercomonadidae/NA	444	100	274
Amoebozoa	P1_MCsoil2-28-171-100	Eocercomonas exploratorii	NA	NA	NA	Cercomonadida	Cercomonadidae	275	100	273
Amoebozoa	P1_MCsoil2-28-171-100	Hydriastele pinangoides	Viridiplantae	Streptophyta	Liliopsida	Arecales	Arecaceae	247	92.4138	292
Amoebozoa	P1_MCsoil2-28-171-100	uncultured eukaryote	NA	NA	NA	NA	NA	223	97.0588	276
Amoebozoa	P1_MCsoil2-28-171-100	Ascobolus carbonarius/Ascobolus crenulatus	Fungi	Ascomycota	Pezizomycetes	Pezizales	Ascobolaceae	218	100	272
Amoebozoa	P1_MCsoil2-28-171-100	Cercomonas phylloplana	NA	NA	NA	Cercomonadida	Cercomonadidae	205	98.5455	276
Amoebozoa	P1_MCsoil2-28-171-100	Cercomonas sp. HFCC 904/Cercomonas pellucida/Cercomonas sp. HFCC 902	NA	NA	NA	Cercomonadida	Cercomonadidae	198	97.8417	279
Amoebozoa	P1_MCsoil2-28-171-100	fungal sp./Verticillium dahliae VdLs.17/Verticillium dahliae JR2/Plectosphaerella sp. s185/Plectosphaerella sp. s182/Plectosphaerella sp. x9-38/Plectosphaerella sp. x9-137/Plectosphaerella sp. MH727/Plectosphaerella sp. CCF3811/Plectosphaerella cucumerina	Fungi	NA/Ascomycota	NA/Sordariomycetes	NA/Glomerellales	NA/Plectosphaerellaceae	178	100	270
Amoebozoa	P1_MCsoil2-28-171-100	Kalometopia duplicata/Sandmanniella terricola/Notoxoma parabryophryides	NA	NA	Colpodea	Colpodida/Bryophryida	Hausmanniellidae/Sandmanniellidae/Bryophryidae	157	99.631	271
Amoebozoa	P1_MCsoil2-28-171-100	Spumella sp. TGS4/Spumella sp. Mbc_3C/Spumella-like flagellate 1036/Spumella-like flagellate 1026/Spumella-like flagellate 391f/Spumella-like flagellate 187hm/soil flagellate AND30/Spumella-like flagellate JBM09/Spumella sp. 15G	NA	NA	Chrysophyceae/Synurophyceae	Chromulinales/Ochromonadales/NA	Chromulinaceae/NA	155	99.635	274
Amoebozoa	P1_MCsoil2-28-171-100	Tricholoma sp. MSG160/Tricholoma sejunctum/Tricholoma saponaceum/Tricholoma guldeniae/Tricholoma cf. davisiae TFB13409/Tricholoma atrodiscum/Lyophyllum sp. MSG166/Dermoloma sp. ECV4208/Agaricales sp. MUT 4897/Cortinarius sp. Cor4_4MI09/Agrocybe rivulosa/Tricholoma viridiolivaceum/Cuphophyllus pratensis/Hypsizygus marmoreus/Hohenbuehelia sp. ZW-16/Descolea tenuipes/Pholiota multicingulata/Pachylep…	Fungi	Basidiomycota/NA	Agaricomycetes/NA	Agaricales/NA	Tricholomataceae/Lyophyllaceae/NA/Cortinariaceae/Bolbitiaceae/Hygrophoraceae/Pleurotaceae/Strophariaceae/Pluteaceae/Nidulariaceae/Psathyrellaceae/Mycenaceae/Agaricaceae	126	99.631	271
Amoebozoa	P1_MCsoil2-28-171-100	Pseudonocardia dioxanivorans CB1190	NA	Actinobacteria	Actinobacteria	Pseudonocardiales	Pseudonocardiaceae	117	75.4545	214
Amoebozoa	P1_MCsoil2-28-171-100	Parastagonospora nodorum/Helminthosporium velutinum/Helminthosporium tiliae/Helminthosporium solani/Helminthosporium quercinum/Helminthosporium oligosporum/Helminthosporium juglandinum/Helminthosporium hispanicum/Helminthosporium genistae/Helminthosporium caespitosum/Helminthosporium austriacum/Corynespora smithii/Pyrenochaeta sp./Petrakia echinata/Beverwykella pulmonaria/Lindgomycetaceae sp./Pha…	Fungi/Viridiplantae	Ascomycota/NA/Streptophyta/Mucoromycota	Dothideomycetes/NA/Sordariomycetes/Glomeromycetes/Orbiliomycetes/Eurotiomycetes	Pleosporales/NA/Caryophyllales/Glomerales/Orbiliales/Botryosphaeriales/Microascales/Capnodiales/Pyrenulales	Phaeosphaeriaceae/Massarinaceae/Corynesporascaceae/Cucurbitariaceae/Melanommataceae/Lindgomycetaceae/Didymellaceae/Lentitheciaceae/Biatriosporaceae/NA/Sporormiaceae/Nigrogranaceae/Leptosphaeriaceae/Trematosphaeriaceae/Pleosporaceae/Chenopodiaceae/Glomeraceae/Didymosphaeriaceae/Massariaceae/Orbiliaceae/Pseudoperisporiaceae/Phyllostictaceae/Halosphaeriaceae/Mycosphaerellaceae/Testudinaceae/Lophiost…	106	98.8889	269
Amoebozoa	P1_MCsoil2-28-171-100	Spumella sp. TGPH8/Spumella sp. OF-40/Spumella sp. KMMCC 242/Pedospumella encystans/Spumella-like flagellate 1006/soil flagellate AND29/Spumella-like flagellate JBC/S24/Spumella elongata	NA	NA	Chrysophyceae/Synurophyceae	Chromulinales/Ochromonadales/NA	Chromulinaceae/NA	100	100	273
Amoebozoa	P1_MCsoil2-28-171-100	Helicotylenchus dihystera/Helicotylenchus digitiformis/Helicotylenchus certus/Helicotylenchus pseudorobustus/Helicotylenchus sp. 5 JH-2014/Helicotylenchus cf. digitiformis 7 JH-2014	Metazoa	Nematoda	Chromadorea	Tylenchida	Hoplolaimidae	90	100	271
Amoebozoa	P1_MCsoil2-28-171-100	Tetracladium maxilliforme/fungal sp. BP-WI-3/Tetracladium sp. CCM F-10008/Tetracladium furcatum/Tetracladium breve/Tetracladium setigerum/Tetracladium palmatum/Tetracladium marchalianum/Tetracladium apiense	Fungi	Ascomycota/NA	NA	NA	NA	89	100	269
Amoebozoa	P1_MCsoil2-28-171-100	Cercomonas edax	NA	NA	NA	Cercomonadida	Cercomonadidae	85	100	271
Amoebozoa	P1_MCsoil2-28-171-100	Pythium splendens	NA	NA	Oomycetes	Pythiales	Pythiaceae	82	99.639	277
Amoebozoa	P1_MCsoil2-28-171-100	Rhogostoma cylindrica	NA	NA	NA	Cryomonadida	Rhogostomidae	78	99.6337	274
Amoebozoa	P1_MCsoil2-28-171-100	Ledebouria cordifolia/Scilla scilloides/Muscari aucheri/Massonia angustifolia/Ledebouria cooperi/Lachenalia carnosa/Hyacinthus orientalis	Viridiplantae	Streptophyta	Liliopsida	Asparagales	Hyacinthaceae	68	100	273
Amoebozoa	P1_MCsoil2-28-171-100	Chlamydomonas sp. ISBAL 1103/Coenochloris sp. CCCryo147-01/Ploeotila sp. CCCryo086-99/Gloeocystis sp. BCP-ZNP2-21	Viridiplantae	Chlorophyta	Chlorophyceae/Trebouxiophyceae	Chlamydomonadales/Chlorellales/NA	Chlamydomonadaceae/Oocystaceae/NA	66	99.2647	272
Amoebozoa	P1_MCsoil2-28-171-100	Neoscytalidium dimidiatum/Xylogone sphaerospora	Fungi	Ascomycota	Dothideomycetes/Leotiomycetes	Botryosphaeriales/NA	Botryosphaeriaceae/NA	64	100	271
Amoebozoa	P1_MCsoil2-28-171-100	Cercomonas braziliensis/Cercomonas plasmodialis	NA	NA	NA	Cercomonadida	Cercomonadidae	60	97.8571	280
Amoebozoa	P1_MCsoil2-28-171-100	Phalansterium sp. LAS-2017a/Phalansterium sp. 1 JFP-2013	NA	NA	NA	NA	NA	60	85.044	349
Amoebozoa	P1_MCsoil2-28-171-100	Knufia petricola/Knufia endospora/Knufia perforans/Knufia cryptophialidica/Knufia peltigerae/Ascomycota sp. CCFEE 5324/Chaetothyriales sp. TRN115/Chaetothyriales sp. TRN4/Knufia sp. CBS 268.34/Coniosporium sp. CBS 665.80	Fungi	Ascomycota	Eurotiomycetes/NA	Chaetothyriales/NA	Trichomeriaceae/NA/Herpotrichiellaceae	58	100	270
Amoebozoa	P1_MCsoil2-28-171-100	Trechispora farinacea/Trechispora sp. PBM418/Trechispora alnicola	Fungi	Basidiomycota	Agaricomycetes	Trechisporales	Hydnodontaceae	57	98.155	271
Amoebozoa	P1_MCsoil2-28-171-100	Corynascus verrucosus/Sordariales sp. MF476/Chaetomium sp. MF470/Thermothelomyces thermophila/Thermothelomyces hinnulea/Thermothelomyces thermophila ATCC 42464/Thielavia terrestris NRRL 8126/Chaetomium sp. CQ31/Madurella sp. 'pseudomycetomatis'/Chaetomium sp. 15003/Chaetomium sp. 15002/Chaetomium globosum/Madurella mycetomatis/Humicola fuscoatra var. fuscoatra	Fungi	Ascomycota	Sordariomycetes	Sordariales	Chaetomiaceae/NA	50	100	270
Amoebozoa	P1_MCsoil2-28-171-100	Rhizophlyctis rosea	Fungi	Chytridiomycota	Chytridiomycetes	Rhizophlyctidales	Rhizophlyctidaceae	50	99.631	271
Amoebozoa	P1_MCsoil2-28-171-100	Amoebozoa sp. amMP3	NA	NA	NA	NA	NA	50	90.2941	341
Amoebozoa	P1_MCsoil2-28-171-100	Xylochrysis lucida/fungal endophyte sp. JP64/fungal endophyte sp. JP33	Fungi	Ascomycota/NA	Sordariomycetes/NA	NA	NA	50	97.4074	270
Amoebozoa	P1_MCsoil2-28-171-100	Sorodiplophrys stercorea	NA	NA	Labyrinthulomycetes	NA	NA	44	88.2784	275
Amoebozoa	P1_MCsoil2-28-171-100	Mortierella wolfii	Fungi	Mucoromycota	NA	Mortierellales	Mortierellaceae	43	99.631	271
Amoebozoa	P1_MCsoil2-28-171-100	Camarops ustulinoides	Fungi	Ascomycota	Sordariomycetes	Boliniales	Boliniaceae	39	100	270
Amoebozoa	P1_MCsoil2-28-171-100	uncultured eukaryote/Chlamydomonas sp. NIES-3909/Chlamydomonas sp. NIES-2315/Tetracystis vinatzeri/Chlorophyceae sp. WJT43VFNP26/Chlorophyceae sp. GTD4b-1	NA/Viridiplantae	NA/Chlorophyta	NA/Chlorophyceae	NA/Chlamydomonadales	NA/Chlamydomonadaceae	39	99.6324	272
Amoebozoa	P1_MCsoil2-28-171-100	Rotaria tardigrada/Rotaria sordida/Rotaria magnacalcarata/Otostephanos jolantae/Macrotrachela papillosa/Habrotrocha elusa elusa/Embata commensalis/Adineta vaga/Adineta ricciae/Philodina citrina/Rotaria macrura/Rotaria rotatoria	Metazoa	Rotifera	Bdelloidea	NA/Philodinida/Adinetida	NA/Habrotrochidae/Philodinidae/Adinetidae	38	100	274
Amoebozoa	P1_MCsoil2-28-171-100	Peltula obscuratula/Peltula africana	Fungi	Ascomycota	Lichinomycetes	Lichinales	Peltulaceae	37	99.2593	270
Amoebozoa	P1_MCsoil2-28-171-100	Pimelobacter simplex	NA	Actinobacteria	Actinobacteria	Propionibacteriales	Nocardioidaceae	30	81.1321	257
Amoebozoa	P1_MCsoil2-28-171-100	Cercomonas alexieffi	NA	NA	NA	Cercomonadida	Cercomonadidae	30	99.6364	275
Amoebozoa	P1_MCsoil2-28-171-100	Mycobacterium rutilum	NA	Actinobacteria	Actinobacteria	Corynebacteriales	Mycobacteriaceae	28	79.7357	207
Amoebozoa	P1_MCsoil2-28-171-100	Balamuthia mandrillaris	NA	NA	NA	Longamoebia	Balamuthiidae	27	85.3448	362
Amoebozoa	P1_MCsoil2-28-171-100	Magnaporthe oryzae/Epichloe festucae var. lolii/Fusarium sp./Simplicillium lanosoniveum/Fusarium oxysporum/Fusarium graminearum/Fusarium solani/Fusarium proliferatum/Fusarium oxysporum f. sp. dianthi/Fusarium oxysporum f. sp. cumini/Trichoderma minutisporum/Fusarium verticillioides/Tolypocladium geodes/Fusarium oxysporum f. sp. lycopersici/Fusarium sacchari/Fusarium verticillioides 7600/Fusarium …	Fungi/Viridiplantae/NA	Ascomycota/NA/Streptophyta/Basidiomycota	Sordariomycetes/NA/Agaricomycetes/Leotiomycetes	Magnaporthales/Hypocreales/NA/Glomerellales/Caryophyllales/Russulales/Helotiales	Magnaporthaceae/Clavicipitaceae/Nectriaceae/Cordycipitaceae/Hypocreaceae/Ophiocordycipitaceae/Stachybotryaceae/NA/Glomerellaceae/Bionectriaceae/Chenopodiaceae/Auriscalpiaceae/Niessliaceae	23	100	270
Amoebozoa	P1_MCsoil2-28-171-100	Thonus sp. JH-2004/Thonus circulifer/Takamangai cf. saccata SD JS3-03	Metazoa	Nematoda	Enoplea	Dorylaimida	Qudsianematidae	21	99.6255	268
Amoebozoa	P1_MCsoil2-28-171-100	Eocercomonas sp. HFCC 907/Eocercomonas echina	NA	NA	NA	Cercomonadida	Cercomonadidae	21	100	273
Amoebozoa	P1_MCsoil2-28-171-100	Philodina acuticornis	Metazoa	Rotifera	Bdelloidea	Philodinida	Philodinidae	20	100	274
Amoebozoa	P1_MCsoil2-28-171-100	Codosiga sp. FFN-2011	NA	NA	NA	Choanoflagellida	Salpingoecidae	18	99.6491	285
Amoebozoa	P1_MCsoil2-28-171-100	Schizoplasmodiopsis amoeboidea	NA	NA	NA	Protosteliales	Protosteliaceae	17	83.0861	346
Amoebozoa	P1_MCsoil2-28-171-100	uncultured fungus/Mortierella calciphila/fungal sp./Mortierella sp. SYPF7182/Mortierella sp. BlackDot/Mortierella sp. YECT3/Mortierellales sp. AGED/Mortierella sp. I5-10/Mortierella sp. D41/Mortierella sp. D32/Mortierella sp. D06/Mortierella sp. D05/Mortierella sp. CO-21/Mortierella hyalina/Mortierella minutissima/Mortierella globalpina/Eimeriidae sp. 3F/Mortierella sp. 20006/zygomycete sp. AM-20…	Fungi/NA	NA/Mucoromycota/Apicomplexa/Zoopagomycota	NA/Coccidia	NA/Mortierellales/Eucoccidiorida/Kickxellales	NA/Mortierellaceae/Eimeriidae/Kickxellaceae	17	100	271
Amoebozoa	P1_MCsoil2-28-171-100	fungal sp./Coniochaeta fodinicola/Coniochaeta hoffmannii/Coniochaeta ligniaria/Coniochaeta velutina/Lecythophora sp. 6-14c/Lecythophora sp. YP363/Coniochaeta mutabilis/Coniochaeta prunicola/Coniochaeta africana/ascomycete sp. MV_FS4C/ascomycete sp. MV_FS1C/ascomycete sp. MV_8C/fungal endophyte sp. JP124/Lunulospora curvula/Phyllachora graminis/Lecythophora sp. HA1540/Coniochaeta lignicola	Fungi	NA/Ascomycota	NA/Sordariomycetes	NA/Coniochaetales/Phyllachorales	NA/Coniochaetaceae/Phyllachoraceae	14	100	270
Amoebozoa	P1_MCsoil2-28-171-100	Bodomorpha sp. B118/Aurigamonas solis	NA	NA	NA	Glissomonadida/NA	Sandonidae/NA	12	91.1864	295
Amoebozoa	P1_MCsoil2-28-171-100	Paracercomonas saepenatans	NA	NA	NA	Cercomonadida	Cercomonadidae	11	93.7269	272
Amoebozoa	P1_MCsoil2-28-171-100	Paraholosticha pannonica/Keronopsis helluo/Lamtostyla salina/Bistichella cystiformans/Parabistichella variabilis/Oxytrichidae sp. MP29/Bistichella variabilis/Amphisiella magnigranulosa/Orthamphisiella breviseries	NA	NA	Spirotrichea	Urostylida/Stichotrichida/Sporadotrichida/NA	Pseudokeronopsidae/Keronidae/Trachelostylidae/NA/Oxytrichidae/Amphisiellidae	10	100	270
Diplomonadida	P1_MCsoil2-28-171-100	Nocardioides sp. JS614	NA	Actinobacteria	Actinobacteria	Propionibacteriales	Nocardioidaceae	33	88.0503	150
Kinetoplastida	P1_MCsoil2-28-171-100	Rhynchomonas nasuta	NA	NA	NA	Kinetoplastida	Bodonidae	29	93.8224	259
Apicomplexa B	P1_MCsoil2-28-171-100	uncultured fungus/Entophlyctis sp. JEL122/Mortierella sp. SYPF7182/fungal sp./Polychytrium aggregatum/Mortierella sp. ljw2/Phlyctochytrium bullatum/Neokarlingia chitinophila/fungal sp. I2A3/Mortierella hyalina/Mortierella schmuckeri/Mortierella elongata/Mortierella exigua/Mortierella acrotona/Mortierella sarnyensis/Mortierella nantahalensis/Mortierella histoplasmatoides/Mortierella armillariicola…	Fungi	NA/Chytridiomycota/Mucoromycota	NA/Chytridiomycetes/Glomeromycetes	NA/Chytridiales/Mortierellales/Polychytriales/Glomerales	NA/Chytriomycetaceae/Mortierellaceae/Chytridiaceae/Glomeraceae	218	98.8827	179
Apicomplexa B	P1_MCsoil2-28-171-100	Gonapodya polymorpha/Nematostelium ovatum/Ceratiomyxella tahitiensis	Fungi/NA	Chytridiomycota/NA	Monoblepharidomycetes/NA	Monoblepharidales/Protosteliales	Gonapodyaceae/Protosteliaceae/Cavosteliaceae	161	88.8268	180
Platyhelminthes	P1_MCsoil2-28-171-100	Aplanochytrium sp. APKK3/Aplanochytrium sp. S19610	NA	NA	Labyrinthulomycetes	NA	Thraustochytriaceae	425	92.8767	386
Platyhelminthes	P1_MCsoil2-28-171-100	Aplanochytrium sp. SEK 603/Aplanochytrium sp. KGS1/Aplanochytrium sp. S2128/Aplanochytrium sp. S2122/Aplanochytrium sp. S2129/Aplanochytrium sp. S2125/Aplanochytrium sp. S2124	NA	NA	Labyrinthulomycetes	NA	Thraustochytriaceae	193	93.9726	366
Platyhelminthes	P1_MCsoil2-28-171-100	Aplanochytrium kerguelense	NA	NA	Labyrinthulomycetes	NA	Thraustochytriaceae	117	92.8767	365
Platyhelminthes	P1_MCsoil2-28-171-100	Aplanochytrium sp. S1962/Aplanochytrium kerguelense	NA	NA	Labyrinthulomycetes	NA	Thraustochytriaceae	20	93.1507	367
Nematoda A	P1_MCsoil2-28-171-100	Spirosoma rigui	NA	Bacteroidetes	Cytophagia	Cytophagales	Cytophagaceae	110	76.652	219
Nematoda C	P1_MCsoil2-28-171-100	Pellioditis sp. Konza ICD-125	Metazoa	Nematoda	Chromadorea	Rhabditida	Rhabditidae	114	99.4186	344
Nematoda C	P1_MCsoil2-28-171-100	Thonus sp. JH-2004/Thonus circulifer	Metazoa	Nematoda	Enoplea	Dorylaimida	Qudsianematidae	38	100	349
Amoebozoa	P1_MCsoil2-28-171-10	Cercomonas sp. HFCC 906/Cercozoa sp. TGS5/Cercomonas vacuolata	NA	NA	NA	Cercomonadida/NA	Cercomonadidae/NA	364	100	274
Amoebozoa	P1_MCsoil2-28-171-10	Eocercomonas exploratorii	NA	NA	NA	Cercomonadida	Cercomonadidae	274	100	273
Amoebozoa	P1_MCsoil2-28-171-10	Corynascus verrucosus/Sordariales sp. MF476/Chaetomium sp. MF470/Thermothelomyces thermophila/Thermothelomyces hinnulea/Thermothelomyces thermophila ATCC 42464/Thielavia terrestris NRRL 8126/Chaetomium sp. CQ31/Madurella sp. 'pseudomycetomatis'/Chaetomium sp. 15003/Chaetomium sp. 15002/Chaetomium globosum/Madurella mycetomatis/Humicola fuscoatra var. fuscoatra	Fungi	Ascomycota	Sordariomycetes	Sordariales	Chaetomiaceae/NA	272	100	270
Amoebozoa	P1_MCsoil2-28-171-10	Cercomonas edax	NA	NA	NA	Cercomonadida	Cercomonadidae	227	100	271
Amoebozoa	P1_MCsoil2-28-171-10	Paraphysoderma sedebokerense/Blastocladiales sp. TJ-2007a	Fungi	Blastocladiomycota	Blastocladiomycetes	Blastocladiales	Physodermataceae/NA	196	94.8529	272
Amoebozoa	P1_MCsoil2-28-171-10	Thaumatomonas zhukovi/Thaumatomonas sp. 2 JMS-2012/Thaumatomonas sp. 7 JMS-2012/Thaumatomonas seravini/Thaumatomonas sp. TMT002/Thaumatomonas sp. (SA)	NA	NA	NA	Thaumatomonadida	Thaumatomastigidae	180	100	275
Amoebozoa	P1_MCsoil2-28-171-10	uncultured fungus/Mortierella calciphila/fungal sp./Mortierella sp. SYPF7182/Mortierella sp. BlackDot/Mortierella sp. YECT3/Mortierellales sp. AGED/Mortierella sp. I5-10/Mortierella sp. D41/Mortierella sp. D32/Mortierella sp. D06/Mortierella sp. D05/Mortierella sp. CO-21/Mortierella hyalina/Mortierella minutissima/Mortierella globalpina/Eimeriidae sp. 3F/Mortierella sp. 20006/zygomycete sp. AM-20…	Fungi/NA	NA/Mucoromycota/Apicomplexa/Zoopagomycota	NA/Coccidia	NA/Mortierellales/Eucoccidiorida/Kickxellales	NA/Mortierellaceae/Eimeriidae/Kickxellaceae	178	100	272
Amoebozoa	P1_MCsoil2-28-171-10	Heteromita sp. HFCC 924/Cercozoa sp. IVY21ap83t8LS/Cercozoa sp. WA28p82t6LS/Heteromita globosa/soil flagellate AND21	NA	NA	NA	Cercomonadida/NA	Heteromitidae/NA	154	100	274
Amoebozoa	P1_MCsoil2-28-171-10	uncultured eukaryote	NA	NA	NA	NA	NA	148	99.6337	277
Amoebozoa	P1_MCsoil2-28-171-10	Cercomonas phylloplana	NA	NA	NA	Cercomonadida	Cercomonadidae	129	98.5455	276
Amoebozoa	P1_MCsoil2-28-171-10	Rhogostoma cylindrica	NA	NA	NA	Cryomonadida	Rhogostomidae	79	100	273
Amoebozoa	P1_MCsoil2-28-171-10	Cercomonas alexieffi	NA	NA	NA	Cercomonadida	Cercomonadidae	79	100	275
Amoebozoa	P1_MCsoil2-28-171-10	Rhizophagus proliferus/Glomeromycotina sp. WR343-B/Funneliformis coronatum/Septoglomus constrictum/Glomeromycotina sp. MIB 8375/Glomeromycotina sp. MIB 8366/Glomus sp. NBRrmc/Glomus sp. NBR4.1/Glomus sp. NBR3.1/Glomus sp. BUR11a/Funneliformis mosseae/Funneliformis geosporum/Funneliformis fragilistratum/Funneliformis caledonium	Fungi	Mucoromycota	Glomeromycetes/NA	Glomerales/NA	Glomeraceae/NA	71	100	272
Amoebozoa	P1_MCsoil2-28-171-10	fungal sp./Verticillium dahliae VdLs.17/Verticillium dahliae JR2/Plectosphaerella sp. s185/Plectosphaerella sp. s182/Plectosphaerella sp. x9-38/Plectosphaerella sp. x9-137/Plectosphaerella sp. MH727/Plectosphaerella sp. CCF3811/Plectosphaerella cucumerina	Fungi	NA/Ascomycota	NA/Sordariomycetes	NA/Glomerellales	NA/Plectosphaerellaceae	64	100	270
Amoebozoa	P1_MCsoil2-28-171-10	Rotaria tardigrada/Rotaria sordida/Rotaria magnacalcarata/Otostephanos jolantae/Macrotrachela papillosa/Habrotrocha elusa elusa/Embata commensalis/Adineta vaga/Adineta ricciae/Philodina citrina/Rotaria macrura/Rotaria rotatoria	Metazoa	Rotifera	Bdelloidea	NA/Philodinida/Adinetida	NA/Habrotrochidae/Philodinidae/Adinetidae	64	100	274
Amoebozoa	P1_MCsoil2-28-171-10	Eocercomonas sp. HFCC 907/Eocercomonas echina	NA	NA	NA	Cercomonadida	Cercomonadidae	59	100	278
Amoebozoa	P1_MCsoil2-28-171-10	Paragonostomoides xianicum/uncultured eukaryote/Gonostomum sinicum/Gonostomum affine/Gonostomum sp. JS-2012/Gonostomum strenuum	NA	NA	Spirotrichea/NA	Sporadotrichida/NA	Gonostomatidae/NA	59	100	270
Amoebozoa	P1_MCsoil2-28-171-10	uncultured fungus	Fungi	NA	NA	NA	NA	57	100	271
Amoebozoa	P1_MCsoil2-28-171-10	Trichia alpina	NA	NA	NA	Trichiida	Trichiidae	54	85.4305	306
Amoebozoa	P1_MCsoil2-28-171-10	Pythium splendens	NA	NA	Oomycetes	Pythiales	Pythiaceae	53	99.639	277
Amoebozoa	P1_MCsoil2-28-171-10	Philodina acuticornis	Metazoa	Rotifera	Bdelloidea	Philodinida	Philodinidae	50	100	274
Amoebozoa	P1_MCsoil2-28-171-10	Parastagonospora nodorum/Helminthosporium velutinum/Helminthosporium tiliae/Helminthosporium solani/Helminthosporium quercinum/Helminthosporium oligosporum/Helminthosporium juglandinum/Helminthosporium hispanicum/Helminthosporium genistae/Helminthosporium caespitosum/Helminthosporium austriacum/Corynespora smithii/Pyrenochaeta sp./Petrakia echinata/Beverwykella pulmonaria/Lindgomycetaceae sp./Pha…	Fungi/Viridiplantae	Ascomycota/NA/Streptophyta/Mucoromycota	Dothideomycetes/NA/Sordariomycetes/Glomeromycetes/Orbiliomycetes/Eurotiomycetes	Pleosporales/NA/Caryophyllales/Glomerales/Orbiliales/Botryosphaeriales/Microascales/Capnodiales/Pyrenulales	Phaeosphaeriaceae/Massarinaceae/Corynesporascaceae/Cucurbitariaceae/Melanommataceae/Lindgomycetaceae/Didymellaceae/Lentitheciaceae/Biatriosporaceae/NA/Sporormiaceae/Nigrogranaceae/Leptosphaeriaceae/Trematosphaeriaceae/Pleosporaceae/Chenopodiaceae/Glomeraceae/Didymosphaeriaceae/Massariaceae/Orbiliaceae/Pseudoperisporiaceae/Phyllostictaceae/Halosphaeriaceae/Mycosphaerellaceae/Testudinaceae/Amorosia…	50	100	270
Amoebozoa	P1_MCsoil2-28-171-10	Magnaporthe oryzae/Epichloe festucae var. lolii/Fusarium sp./Simplicillium lanosoniveum/Fusarium oxysporum/Fusarium graminearum/Fusarium solani/Fusarium proliferatum/Fusarium oxysporum f. sp. dianthi/Fusarium oxysporum f. sp. cumini/Trichoderma minutisporum/Fusarium verticillioides/Tolypocladium geodes/Fusarium oxysporum f. sp. lycopersici/Fusarium sacchari/Fusarium verticillioides 7600/Fusarium …	Fungi/Viridiplantae/NA	Ascomycota/NA/Streptophyta/Basidiomycota	Sordariomycetes/NA/Agaricomycetes/Leotiomycetes	Magnaporthales/Hypocreales/NA/Glomerellales/Caryophyllales/Russulales/Helotiales	Magnaporthaceae/Clavicipitaceae/Nectriaceae/Cordycipitaceae/Hypocreaceae/Ophiocordycipitaceae/Stachybotryaceae/NA/Glomerellaceae/Bionectriaceae/Chenopodiaceae/Auriscalpiaceae/Niessliaceae	49	100	270
Amoebozoa	P1_MCsoil2-28-171-10	Paraholosticha pannonica/Keronopsis helluo/Lamtostyla salina/Bistichella cystiformans/Parabistichella variabilis/Oxytrichidae sp. MP29/Bistichella variabilis/Amphisiella magnigranulosa/Orthamphisiella breviseries	NA	NA	Spirotrichea	Urostylida/Stichotrichida/Sporadotrichida/NA	Pseudokeronopsidae/Keronidae/Trachelostylidae/NA/Oxytrichidae/Amphisiellidae	44	100	270
Amoebozoa	P1_MCsoil2-28-171-10	Thonus sp. JH-2004/Thonus circulifer/Takamangai cf. saccata SD JS3-03	Metazoa	Nematoda	Enoplea	Dorylaimida	Qudsianematidae	43	100	268
Amoebozoa	P1_MCsoil2-28-171-10	Mortierella wolfii	Fungi	Mucoromycota	NA	Mortierellales	Mortierellaceae	38	100	271
Amoebozoa	P1_MCsoil2-28-171-10	uncultured eukaryote/Trinema enchelys	NA	NA	NA	NA/Euglyphida	NA/Trinematidae	38	98.9051	274
Amoebozoa	P1_MCsoil2-28-171-10	Nowakowskiella elegans	Fungi	Chytridiomycota	Chytridiomycetes	Cladochytriales	Nowakowskiellaceae	36	98.9209	279
Amoebozoa	P1_MCsoil2-28-171-10	Sorodiplophrys stercorea	NA	NA	Labyrinthulomycetes	NA	NA	35	88.2784	275
Amoebozoa	P1_MCsoil2-28-171-10	Catenomyces persicinus	Fungi	Chytridiomycota	Chytridiomycetes	NA	NA	34	100	271
Amoebozoa	P1_MCsoil2-28-171-10	Lelapiella incrustans/Murrayona phanolepis/Ernstia adusta/Clathrina sp. G313693/Levinella prolifera	Metazoa	Porifera	Calcarea	Murrayonida/Clathrinida	Lelapiellidae/Murrayonidae/NA/Clathrinidae/Levinellidae	34	94.5848	277
Amoebozoa	P1_MCsoil2-28-171-10	Ascobolus carbonarius/Ascobolus crenulatus	Fungi	Ascomycota	Pezizomycetes	Pezizales	Ascobolaceae	33	100	272
Amoebozoa	P1_MCsoil2-28-171-10	Cephalotrichum stemonitis/Pseudallescheria sp. MJ-X15/Scopulariopsis brevicaulis/Petriella setifera/Pseudallescheria sp. x13-118/Pseudallescheria sp. T55/Pseudallescheria sp. D42/Microascales sp. BFI10/Microascales sp. BFI12/Microascales sp. BFI6/Brachyconidiellopsis fimicola/Basipetospora chlamydospora/Pseudallescheria ellipsoidea/Scedosporium boydii/Lomentospora prolificans/Parascedosporium tec…	Fungi	Ascomycota	Sordariomycetes/Eurotiomycetes	Microascales/Eurotiales	Microascaceae/NA/Aspergillaceae	33	100	270
Amoebozoa	P1_MCsoil2-28-171-10	Ledebouria cordifolia/Scilla scilloides/Muscari aucheri/Massonia angustifolia/Ledebouria cooperi/Lachenalia carnosa/Hyacinthus orientalis	Viridiplantae	Streptophyta	Liliopsida	Asparagales	Hyacinthaceae	32	100	273
Amoebozoa	P1_MCsoil2-28-171-10	Pellioditis sp. Konza ICD-125	Metazoa	Nematoda	Chromadorea	Rhabditida	Rhabditidae	32	99.2537	268
Amoebozoa	P1_MCsoil2-28-171-10	Helicotylenchus dihystera/Helicotylenchus digitiformis/Helicotylenchus certus/Helicotylenchus pseudorobustus/Helicotylenchus sp. 5 JH-2014/Helicotylenchus cf. digitiformis 7 JH-2014	Metazoa	Nematoda	Chromadorea	Tylenchida	Hoplolaimidae	32	100	271
Amoebozoa	P1_MCsoil2-28-171-10	Andalucia godoyi	NA	NA	NA	NA	NA	31	88.1919	271
Amoebozoa	P1_MCsoil2-28-171-10	Oxyporus sp. DSH 93-188	Fungi	Basidiomycota	Agaricomycetes	Hymenochaetales	Schizoporaceae	31	99.631	271
Amoebozoa	P1_MCsoil2-28-171-10	Euglypha rotunda	NA	NA	NA	Euglyphida	Euglyphidae	30	99.631	271
Amoebozoa	P1_MCsoil2-28-171-10	Hypsibius klebelsbergi/Hypsibius cf. convergens MD-2013/Hypsibius convergens/Hypsibius sp. CJS-2008	Metazoa	Tardigrada	Eutardigrada	Parachela	Hypsibiidae	30	100	276
Amoebozoa	P1_MCsoil2-28-171-10	Acrobeloides nanus/Acrobeloides varius/Acrobeloides sp. MCb29f-r/Acrobeloides sp. MCb19f-r/Acrobeloides sp. MCb28f-r/Acrobeloides sp. MCb18f-r/Acrobeloides sp. MCb13f-r/Acrobeloides sp. MCb57/Tylolaimophorus sp. MCb46/Acrobeloides sp. MCb42/Acrobeloides sp. MCb30/Acrobeloides sp. MCb25/Acrobeloides sp. MCb22/Acrobeloides sp. MCt48/Acrobeloides sp. MCt45/Acrobeloides sp. MCt43/Acrobeloides sp. MCt…	Metazoa	Nematoda	Chromadorea/Enoplea/NA	Rhabditida/Triplonchida/NA	Cephalobidae/Diphtherophoridae/NA	28	100	269
Amoebozoa	P1_MCsoil2-28-171-10	Spongomonas sp. CCAP 1971/1	NA	NA	NA	NA	Spongomonadidae	28	96.3899	277
Amoebozoa	P1_MCsoil2-28-171-10	Cercozoa sp. COHH 1/Cercomonas parambigua	NA	NA	NA	NA/Cercomonadida	NA/Cercomonadidae	28	97.4545	279
Amoebozoa	P1_MCsoil2-28-171-10	Malawimonas jakobiformis	NA	NA	NA	NA	Malawimonadidae	28	93.994	333
Amoebozoa	P1_MCsoil2-28-171-10	Cercomonas sp. HFCC 900/Cercomonas hiberna/Cercomonas aff. longicauda/Cercomonas sp. HFCC52	NA	NA	NA	Cercomonadida	Cercomonadidae	28	99.6364	275
Amoebozoa	P1_MCsoil2-28-171-10	Amoebozoa sp. amMP3	NA	NA	NA	NA	NA	27	90.2941	341
Amoebozoa	P1_MCsoil2-28-171-10	Apusomonas proboscidea	NA	NA	NA	NA	Apusomonadidae	27	100	275
Amoebozoa	P1_MCsoil2-28-171-10	Capsellina sp. ATCC 50039	NA	NA	NA	Cryomonadida	Rhogostomidae	27	95.6044	273
Amoebozoa	P1_MCsoil2-28-171-10	soil flagellate AND6	NA	NA	NA	NA	NA	26	99.6454	282
Amoebozoa	P1_MCsoil2-28-171-10	Cladosporium sp./fungal sp./fungal sp. ZJ38/Cladosporium pseudocladosporioides/Cladosporium sp. WR1991/Cladosporium sp. Y19-1/Cladosporium sp. MF571/Cladosporium sp. MF535/Cladosporium sp. MF528/Cladosporium sp. MF456/Cladosporium sp. MF447/Cladosporium sp. LF257/Cladosporium sp. LF244/Cladosporium sp. LF184/Cladosporium sp. LF063/Cladosporium sp. KF335/Cladosporium sphaerospermum/Cladosporium sp…	Fungi/NA/Metazoa	Ascomycota/NA/Phaeophyceae/Annelida	Dothideomycetes/NA/Eurotiomycetes/Polychaeta	Capnodiales/NA/Chaetothyriales/Laminariales/Dothideales/Terebellida	Cladosporiaceae/NA/Herpotrichiellaceae/Alariaceae/Mycosphaerellaceae/Capnodiaceae/Teratosphaeriaceae/Ctenodrilidae/Coccodiniaceae	25	100	270
Amoebozoa	P1_MCsoil2-28-171-10	Exocolpoda augustini/Sandmanniella terricola	NA	NA	Colpodea	Colpodida	Colpodidae/Sandmanniellidae	25	96.6667	272
Amoebozoa	P1_MCsoil2-28-171-10	fungal sp./Coniochaeta fodinicola/Coniochaeta hoffmannii/Coniochaeta ligniaria/Coniochaeta velutina/Lecythophora sp. 6-14c/Lecythophora sp. YP363/Coniochaeta mutabilis/Coniochaeta prunicola/Coniochaeta africana/ascomycete sp. MV_FS4C/ascomycete sp. MV_FS1C/ascomycete sp. MV_8C/fungal endophyte sp. JP124/Lunulospora curvula/Phyllachora graminis/Lecythophora sp. HA1540/Coniochaeta lignicola	Fungi	NA/Ascomycota	NA/Sordariomycetes	NA/Coniochaetales/Phyllachorales	NA/Coniochaetaceae/Phyllachoraceae	23	100	270
Amoebozoa	P1_MCsoil2-28-171-10	uncultured eukaryote/Lobosea sp. Mb_5C	NA	NA	NA	NA	NA	23	87.574	349
Amoebozoa	P1_MCsoil2-28-171-10	Fusarium equiseti/fungal sp./Chaetomium sp. 4RF3/Chaetomium cochliodes/Chaetomium globosum/Chaetomium elatum/Leotiomycetes sp. LF826/Neurospora crassa OR74A/fungal sp. GG MB-2013/fungal sp. E MB-2013/Chaetomium sp. CBS 123940/Remersonia thermophila/Chaetomium sp. CPCC 480539/Humicola sp. 18002/Humicola sp. 15005/Chaetomium sp. 15004/Trichocladium asperum/Gelasinospora tetrasperma/Sordaria fimicol…	Fungi	Ascomycota/NA	Sordariomycetes/NA/Leotiomycetes	Hypocreales/NA/Sordariales	Nectriaceae/NA/Chaetomiaceae/Sordariaceae	23	100	270
Amoebozoa	P1_MCsoil2-28-171-10	Paracercomonas saepenatans	NA	NA	NA	Cercomonadida	Cercomonadidae	22	93.7269	272
Amoebozoa	P1_MCsoil2-28-171-10	Bodomorpha sp. B118/Aurigamonas solis	NA	NA	NA	Glissomonadida/NA	Sandonidae/NA	21	91.1864	295
Amoebozoa	P1_MCsoil2-28-171-10	Flamella pleistocenica	NA	NA	NA	NA	NA	21	100	353
Amoebozoa	P1_MCsoil2-28-171-10	Lentomitella cirrhosa	Fungi	Ascomycota	Sordariomycetes	NA	NA	19	100	270
Amoebozoa	P1_MCsoil2-28-171-10	Cercozoa sp. CC-2009d	NA	NA	NA	NA	NA	19	96.0145	278
Amoebozoa	P1_MCsoil2-28-171-10	uncultured Cercozoa/Cercozoa sp. CC-2009d	NA	NA	NA	NA	NA	19	96.7153	274
Amoebozoa	P1_MCsoil2-28-171-10	Schizoplasmodiopsis amoeboidea	NA	NA	NA	Protosteliales	Protosteliaceae	17	83.0861	346
Amoebozoa	P1_MCsoil2-28-171-10	Richoniella asterospora/Hemimycena gracilis/Entoloma sericeum/Entoloma strictius	Fungi	Basidiomycota	Agaricomycetes	Agaricales	Entolomataceae/Tricholomataceae	17	100	271
Amoebozoa	P1_MCsoil2-28-171-10	uncultured fungus/fungal sp./fungal sp. ZJ59/Geomyces sp. MF584/Geomyces sp. MF581/Geomyces sp. MF569/Geomyces sp. MF514/Geomyces sp. MF506/Geomyces sp. MF498/Thelebolus microsporus/Pseudogymnoascus destructans 20631-21/fungal sp. OO MB-2013/Pseudogymnoascus pannorum/Pseudeurotium hygrophilum/Phoma herbarum/fungal sp. 23 BI 11-5-2/Teberdinia sp. CP-WI-1/fungal sp. BP-WI-2/fungal sp. Sp 2 D2 Maitr…	Fungi	NA/Ascomycota	NA/Leotiomycetes/Dothideomycetes/Eurotiomycetes	NA/Thelebolales/Pleosporales/Phacidiales/Onygenales/Helotiales/Rhytismatales/Erysiphales	NA/Pseudeurotiaceae/Thelebolaceae/Didymellaceae/Bulgariaceae/Dermateaceae/Rhytismataceae/Phacidiaceae/Erysiphaceae/Ascodichaenaceae/Myxotrichaceae	16	100	270
Amoebozoa	P1_MCsoil2-28-171-10	Camarops ustulinoides	Fungi	Ascomycota	Sordariomycetes	Boliniales	Boliniaceae	15	100	270
Amoebozoa	P1_MCsoil2-28-171-10	Cercozoa sp. WA60ap124at20LS	NA	NA	NA	NA	NA	14	100	276
Amoebozoa	P1_MCsoil2-28-171-10	Tetracladium maxilliforme/fungal sp. BP-WI-3/Tetracladium sp. CCM F-10008/Tetracladium furcatum/Tetracladium breve/Tetracladium setigerum/Tetracladium palmatum/Tetracladium marchalianum/Tetracladium apiense	Fungi	Ascomycota/NA	NA	NA	NA	14	100	269
Amoebozoa	P1_MCsoil2-28-171-10	Epichloe typhina/Epichloe hybrida/uncultured fungus/Trichoderma sp./Trichoderma reesei QM6a/Metarhizium granulomatis/Purpureocillium sp./Metarhizium viride/Alternaria alternata/Trichoderma sp. CC-2016/Parengyodontium album/Trichoderma pseudokoningii/Trichoderma sp. 49/Trichoderma harzianum/Lecanicillium sp. CCF 5201/Lecanicillium fusisporum/fungal sp./fungal sp. ZJ1/Paecilomyces sp. SPuFAF/Reticu…	Fungi/Metazoa/NA	Ascomycota/NA/Arthropoda/Mucoromycota	Sordariomycetes/NA/Dothideomycetes/Eurotiomycetes/Insecta/Malacostraca/Glomeromycetes/Oomycetes	Hypocreales/NA/Pleosporales/Glomerellales/Eurotiales/Diptera/Decapoda/Diversisporales/Pythiales	Clavicipitaceae/NA/Hypocreaceae/Ophiocordycipitaceae/Pleosporaceae/Cordycipitaceae/Reticulascaceae/Glomerellaceae/Thermoascaceae/Phoridae/Penaeidae/Acaulosporaceae/Pythiaceae/Australiascaceae/Stachybotryaceae	13	100	270
Amoebozoa	P1_MCsoil2-28-171-10	Trechispora farinacea/Trechispora sp. PBM418/Trechispora alnicola	Fungi	Basidiomycota	Agaricomycetes	Trechisporales	Hydnodontaceae	13	98.155	271
Amoebozoa	P1_MCsoil2-28-171-10	Cercomonas braziliensis/Cercomonas plasmodialis	NA	NA	NA	Cercomonadida	Cercomonadidae	13	100	280
Amoebozoa	P1_MCsoil2-28-171-10	Habrotrocha constricta	Metazoa	Rotifera	Bdelloidea	Philodinida	Habrotrochidae	13	100	274
Amoebozoa	P1_MCsoil2-28-171-10	uncultured eukaryote/uncultured fungus/Geranomyces variabilis/Geranomyces tanneri/Powellomyces sp. NBRC 105427	NA/Fungi	NA/Chytridiomycota	NA/Chytridiomycetes	NA/Spizellomycetales	NA/Powellomycetaceae	13	100	271
Amoebozoa	P1_MCsoil2-28-171-10	Olpidium brassicae	Fungi	NA	NA	NA	Olpidiaceae	13	98.524	271
Amoebozoa	P1_MCsoil2-28-171-10	Codosiga sp. FFN-2011	NA	NA	NA	Choanoflagellida	Salpingoecidae	13	99.6491	285
Amoebozoa	P1_MCsoil2-28-171-10	uncultured eukaryote/Vermamoeba vermiformis/Auxenochlorella pyrenoidosa/Amoebozoa sp./Hartmannella sp. FS5/Hartmannella sp. GERF2/Hartmannella sp. Mbc_3H/Hartmannella sp. T5-5/Hartmannella sp. T5-4/Hartmannella sp. T3-3/Hartmannella sp. T3-1/Hartmannella sp. 546	NA/Viridiplantae	NA/Chlorophyta	NA/Trebouxiophyceae	NA/Chlorellales	NA/Hartmannellidae/Chlorellaceae	12	100	290
Amoebozoa	P1_MCsoil2-28-171-10	Cercomonas sp. HFCC 904/Cercomonas pellucida/Cercomonas sp. HFCC 902	NA	NA	NA	Cercomonadida	Cercomonadidae	11	100	279
Amoebozoa	P1_MCsoil2-28-171-10	uncultured eukaryote/Chlamydomonas sp. NIES-3909/Chlamydomonas sp. NIES-2315/Tetracystis vinatzeri/Chlorophyceae sp. WJT43VFNP26/Chlorophyceae sp. GTD4b-1	NA/Viridiplantae	NA/Chlorophyta	NA/Chlorophyceae	NA/Chlamydomonadales	NA/Chlamydomonadaceae	10	100	272
Amoebozoa	P1_MCsoil2-28-171-10	Cladophialophora immunda/Cladophialophora carrionii/Chaetothyriales sp. MCRE12/Chaetothyriales sp. CR0734/Chaetothyriales sp. CNCreBo36/Chaetothyriales sp. CNCreBo35/Chaetothyriales sp. CNCreBo11/Cladophialophora yegresii/Cladophialophora subtilis/Cladophialophora saturnica/Cladophialophora samoensis/Cladophialophora mycetomatis/Cladophialophora chaetospira/Dothideomycetes sp. YRM-2016c/Exophiala…	Fungi	Ascomycota/NA	Eurotiomycetes/Dothideomycetes/NA	Chaetothyriales/NA/Venturiales/Tubeufiales	Herpotrichiellaceae/NA/Sympoventuriaceae/Tubeufiaceae	10	100	270
Amoebozoa	P1_MCsoil2-28-171-10	Allas sp. 2 JMS-2012/Allas sp. 1 JMS-2012/Allas diplophysa	NA	NA	NA	Thaumatomonadida	NA	10	98.1618	275
Amoebozoa	P1_MCsoil2-28-171-10	Peltula obscuratula/Peltula africana	Fungi	Ascomycota	Lichinomycetes	Lichinales	Peltulaceae	10	99.2593	270
Amoebozoa	P1_MCsoil2-28-171-10	Spumella-like flagellate 1031/Spumella-like flagellate 1027/Spumella-like flagellate 1013	NA	NA	Chrysophyceae	Chromulinales	Chromulinaceae	10	100	274
Diplomonadida	P1_MCsoil2-28-171-10	Emiliania huxleyi CCMP1516	NA	NA	NA	Isochrysidales	Noelaerhabdaceae	33	75.5102	195
Diplomonadida	P1_MCsoil2-28-171-10	Nocardiopsis dassonvillei	NA	Actinobacteria	Actinobacteria	Streptosporangiales	Nocardiopsaceae	22	83.0258	271
Apicomplexa C	P1_MCsoil2-28-171-10	Durinskia capensis	NA	NA	Dinophyceae	Peridiniales	Peridiniaceae	117	88.0299	414
Apicomplexa C	P1_MCsoil2-28-171-10	Colpodella edax	NA	NA	NA	NA	Colpodellidae	78	94.6988	416
Apicomplexa C	P1_MCsoil2-28-171-10	Rhizobium sp. IE4771	NA	Proteobacteria	Alphaproteobacteria	Rhizobiales	Rhizobiaceae	75	80.4878	453
Apicomplexa C	P1_MCsoil2-28-171-10	uncultured Perkinsea	NA	NA	NA	NA	NA	66	90.9976	416
Apicomplexa C	P1_MCsoil2-28-171-10	Kribbella flavida DSM 17836	NA	Actinobacteria	Actinobacteria	Propionibacteriales	Nocardioidaceae	59	92.9864	442
Apicomplexa C	P1_MCsoil2-28-171-10	Protodinium simplex	NA	NA	Dinophyceae	Suessiales	Suessiaceae	47	85.0602	418
Apicomplexa C	P1_MCsoil2-28-171-10	Hymenobacter sedentarius	NA	Bacteroidetes	Cytophagia	Cytophagales	Hymenobacteraceae	42	71.7277	180
Apicomplexa C	P1_MCsoil2-28-171-10	Rhodomicrobium vannielii ATCC 17100	NA	Proteobacteria	Alphaproteobacteria	Rhizobiales	Hyphomicrobiaceae	28	74.0576	447
Apicomplexa C	P1_MCsoil2-28-171-10	Paraschneideria metamorphosa	NA	Apicomplexa	Gregarinasina	Eugregarinorida	Sphaerocystidae	27	97.8049	410
Kinetoplastida	P1_MCsoil2-28-171-10	Rhynchomonas nasuta	NA	NA	NA	Kinetoplastida	Bodonidae	625	94.186	259
Kinetoplastida	P1_MCsoil2-28-171-10	Cryptaulax sp. ATCC 50746	NA	NA	NA	Kinetoplastida	Bodonidae	398	95.3125	258
Kinetoplastida	P1_MCsoil2-28-171-10	Bodonidae sp. river Thames	NA	NA	NA	Kinetoplastida	Bodonidae	206	88.0342	237
Kinetoplastida	P1_MCsoil2-28-171-10	Neobodo designis	NA	NA	NA	Kinetoplastida	Bodonidae	70	93.6652	223
Kinetoplastida	P1_MCsoil2-28-171-10	Hyphomicrobium nitrativorans NL23	NA	Proteobacteria	Alphaproteobacteria	Rhizobiales	Hyphomicrobiaceae	41	89.8592	355
Kinetoplastida	P1_MCsoil2-28-171-10	Phanerobia pelophila/Dimastigella trypaniformis	NA	NA	NA	Kinetoplastida	NA/Bodonidae	34	93.2489	237
Kinetoplastida	P1_MCsoil2-28-171-10	Trypanosoma sp. Coma6/Trypanosoma sp. Coma5	NA	NA	NA	Kinetoplastida	Trypanosomatidae	24	85.6574	254
Kinetoplastida	P1_MCsoil2-28-171-10	Variibacter gotjawalensis	NA	Proteobacteria	Alphaproteobacteria	Rhizobiales	Bradyrhizobiaceae	20	91.5323	248
Kinetoplastida	P1_MCsoil2-28-171-10	Neobodo designis/soil flagellate AND31	NA	NA	NA	Kinetoplastida	Bodonidae	16	100	222
Kinetoplastida	P1_MCsoil2-28-171-10	Dimastigella trypaniformis	NA	NA	NA	Kinetoplastida	Bodonidae	13	98.7342	240
Apicomplexa B	P1_MCsoil2-28-171-10	Gonapodya polymorpha/Nematostelium ovatum/Ceratiomyxella tahitiensis	Fungi/NA	Chytridiomycota/NA	Monoblepharidomycetes/NA	Monoblepharidales/Protosteliales	Gonapodyaceae/Protosteliaceae/Cavosteliaceae	151	88.8268	180
Platyhelminthes	P1_MCsoil2-28-171-10	Aplanochytrium sp. APKK3/Aplanochytrium sp. S19610	NA	NA	Labyrinthulomycetes	NA	Thraustochytriaceae	1958	92.8767	386
Platyhelminthes	P1_MCsoil2-28-171-10	Aplanochytrium sp. SEK 603/Aplanochytrium sp. KGS1/Aplanochytrium sp. S2128/Aplanochytrium sp. S2122/Aplanochytrium sp. S2129/Aplanochytrium sp. S2125/Aplanochytrium sp. S2124	NA	NA	Labyrinthulomycetes	NA	Thraustochytriaceae	1349	93.9726	366
Platyhelminthes	P1_MCsoil2-28-171-10	Aplanochytrium kerguelense	NA	NA	Labyrinthulomycetes	NA	Thraustochytriaceae	502	93.4247	365
Platyhelminthes	P1_MCsoil2-28-171-10	Aplanochytrium sp. S1962	NA	NA	Labyrinthulomycetes	NA	Thraustochytriaceae	39	93.1507	367
Platyhelminthes	P1_MCsoil2-28-171-10	Aplanochytrium sp. APKK3/Aplanochytrium sp. SEK 603/Aplanochytrium sp. KGS1/Aplanochytrium sp. S2128/Aplanochytrium sp. S2122/Aplanochytrium sp. S2129/Aplanochytrium sp. S2125/Aplanochytrium sp. S2124/Aplanochytrium sp. S19610	NA	NA	Labyrinthulomycetes	NA	Thraustochytriaceae	25	92.3288	366
Platyhelminthes	P1_MCsoil2-28-171-10	Aplanochytrium sp. S1962/Aplanochytrium kerguelense	NA	NA	Labyrinthulomycetes	NA	Thraustochytriaceae	16	93.1507	367
Nematoda C	P1_MCsoil2-28-171-10	Pellioditis sp. Konza ICD-125	Metazoa	Nematoda	Chromadorea	Rhabditida	Rhabditidae	119	99.4186	344
Nematoda C	P1_MCsoil2-28-171-10	Oscheius tipulae/Oscheius sp. 68_P29/unidentified nematode	Metazoa	Nematoda	Chromadorea/NA	Rhabditida/NA	Rhabditidae/NA	68	100	346
Nematoda C	P1_MCsoil2-28-171-10	Didymium sp. E3P/Didymium sp. E2/8	NA	NA	NA	Physariida	Didymiaceae	44	100	389
Amoebozoa	P1_HIB_Pp	Anopheles gambiae	Metazoa	Arthropoda	Insecta	Diptera	Culicidae	7886	100	347
Amoebozoa	P1_HIB_Pp	Dictyostelium discoideum	NA	NA	NA	Dictyosteliales	Dictyosteliaceae	1651	100	375
Amoebozoa	P1_HIB_Pp	[Candida] glabrata/Kazachstania humilis/Naumovozyma baii/Kazachstania viticola/[Candida] nivariensis/Candida edaphicus/Nakaseomyces bacillisporus/Kazachstania kunashirensis/Nakaseomyces delphensis/hot spring yeast RND13	Fungi	Ascomycota	Saccharomycetes	Saccharomycetales/NA	Saccharomycetaceae/NA	856	100	292
Amoebozoa	P1_HIB_Pp	Schistosoma mansoni/Schistosoma intercalatum/Schistosoma bovis/Schistosoma mattheei/Schistosoma curassoni/Schistosoma nasale/Schistosoma indicum/Schistosoma rodhaini/Schistosoma spindale/Schistosoma haematobium	Metazoa	Platyhelminthes	Trematoda	Strigeidida	Schistosomatidae	289	100	341
Amoebozoa	P1_HIB_Pp	Rhizopus oryzae/Rhizopus sp. ITD-G2/Rhizopus sp. 17007/Rhizopus sp. ACCC 30795/Amylomyces rouxii	Fungi	Mucoromycota	NA	Mucorales	Rhizopodaceae/Mucoraceae	101	100	290
Amoebozoa	P1_HIB_Pp	Theileria parva	NA	Apicomplexa	Aconoidasida	NA	Theileriidae	58	100	281
Amoebozoa	P1_HIB_Pp	Babesia caballi/Homo sapiens/Ovis aries/Macaca mulatta/Mus musculus/Oryctolagus cuniculus/Sus scrofa/Hexamermis albicans/Delphinapterus leucas/Crocuta crocuta/Nyctereutes procyonoides/Cricetulus griseus/Bubalus bubalis/Callithrix jacchus/Odocoileus virginianus/Ursus thibetanus japonicus/Gerbillus gerbillus/Paraechinus aethiopicus deserti/Camelus dromedarius/Vulpes vulpes/Erinaceus europaeus/Dasyp…	NA/Metazoa	Apicomplexa/Chordata/Nematoda	Aconoidasida/Mammalia/Enoplea	NA/Primates/Rodentia/Lagomorpha/Mermithida/Cetacea/Carnivora/Insectivora/Cingulata/Perissodactyla	Babesiidae/Hominidae/Bovidae/Cercopithecidae/Muridae/Leporidae/Suidae/Mermithidae/Monodontidae/Hyaenidae/Canidae/Cricetidae/Cebidae/Cervidae/Ursidae/Erinaceidae/Camelidae/Dasypodidae/Equidae	32	100	297
Diplomonadida	P1_HIB_Pp	Giardia intestinalis	NA	NA	NA	NA	Hexamitidae	27357	100	265
Diplomonadida	P1_HIB_Pp	Homo sapiens	Metazoa	Chordata	Mammalia	Primates	Hominidae	17	100	338
Apicomplexa C	P1_HIB_Pp	Theileria parva	NA	Apicomplexa	Aconoidasida	NA	Theileriidae	4371	100	430
Apicomplexa C	P1_HIB_Pp	Homo sapiens	Metazoa	Chordata	Mammalia	Primates	Hominidae	437	100	404
Apicomplexa C	P1_HIB_Pp	Cryptosporidium parvum/Cryptosporidium sp./Cryptosporidium sp. ex Peromyscus maniculatus/Cryptosporidium sp. GC-2015/Cryptosporidium cuniculus/Cryptosporidium sp. ex Marmota flaviventris/Cryptosporidium hominis/Cryptosporidium sp. S49/Cryptosporidium cf. parvum	NA	Apicomplexa	Coccidia	Eucoccidiorida	Cryptosporidiidae	70	100	398
Kinetoplastida	P1_HIB_Pp	Leishmania donovani/Leishmania major strain Friedlin/Leishmania panamensis/Leishmania sp. 'siamensis'/Leishmania braziliensis/Leishmania amazonensis/Expression vector LIC-pLEXSY-LC2/Expression vector LIC-pLEXSY-LC1/Leishmania mexicana MHOM/GT/2001/U1103/Leishmania tropica/Leishmania guyanensis	NA	NA	NA	Kinetoplastida/NA	Trypanosomatidae/NA	20659	100	250
Kinetoplastida	P1_HIB_Pp	Trypanosoma evansi/Trypanosoma brucei rhodesiense/Trypanosoma brucei gambiense/Trypanosoma evansi evansi/Trypanosoma brucei brucei TREU927/Trypanosoma equiperdum	NA	NA	NA	Kinetoplastida	Trypanosomatidae	469	100	273
Kinetoplastida	P1_HIB_Pp	Trypanosoma brucei rhodesiense	NA	NA	NA	Kinetoplastida	Trypanosomatidae	42	99.6047	253
Kinetoplastida	P1_HIB_Pp	Leishmania donovani/Leishmania major strain Friedlin/Leishmania panamensis/Leishmania sp. 'siamensis'/Leishmania braziliensis/Leishmania amazonensis/Expression vector LIC-pLEXSY-LC2/Expression vector LIC-pLEXSY-LC1/Leishmania mexicana MHOM/GT/2001/U1103/Leishmania aethiopica/Leishmania tropica/Leishmania guyanensis	NA	NA	NA	Kinetoplastida/NA	Trypanosomatidae/NA	39	99.5652	230
Kinetoplastida	P1_HIB_Pp	Leishmania donovani/Leishmania major strain Friedlin/Leishmania infantum JPCM5/Leishmania panamensis/Leishmania sp. 'siamensis'/Leishmania braziliensis/Leishmania amazonensis/Expression vector LIC-pLEXSY-LC2/Expression vector LIC-pLEXSY-LC1/Leishmania mexicana MHOM/GT/2001/U1103/Leishmania tropica/Leishmania guyanensis	NA	NA	NA	Kinetoplastida/NA	Trypanosomatidae/NA	28	99.5652	230
Microsporidia	P1_HIB_Pp	Encephalitozoon cuniculi/Encephalitozoon cuniculi GB-M1	Fungi	Microsporidia	NA	NA	Unikaryonidae	5099	100	382
Microsporidia	P1_HIB_Pp	Encephalitozoon cuniculi	Fungi	Microsporidia	NA	NA	Unikaryonidae	51	99.7382	382
Apicomplexa B	P1_HIB_Pp	Escherichia coli/Escherichia coli O6:H16/Escherichia coli O25:H16/Escherichia coli O15:H11/Escherichia coli O25:NM/Escherichia coli O157:H7/Escherichia coli C/Escherichia coli str. K-12 substr. W3110/Escherichia coli B/Escherichia coli str. Sanji/Shigella sp. PAMC 28760/Escherichia coli str. K-12 substr. MG1655/Escherichia coli K-12/Escherichia coli VR50/Escherichia coli 1303/synthetic Escherichi…	NA	Proteobacteria	Gammaproteobacteria	Enterobacterales	Enterobacteriaceae	203	100	290
Apicomplexa B	P1_HIB_Pp	Homo sapiens	Metazoa	Chordata	Mammalia	Primates	Hominidae	36	100	266
Platyhelminthes	P1_HIB_Pp	Schistosoma mansoni/Schistosoma rodhaini	Metazoa	Platyhelminthes	Trematoda	Strigeidida	Schistosomatidae	40	99.7802	455
Platyhelminthes	P1_HIB_Pp	Rhizopus oryzae/Rhizopus sp. SAUFS3-1/Rhizopus sp. ACCC 30795	Fungi	Mucoromycota	NA	Mucorales	Rhizopodaceae	22	100	362
Nematoda A	P1_HIB_Pp	Acanthocheilonema viteae	Metazoa	Nematoda	Chromadorea	Spirurida	Onchocercidae	15780	100	300
Nematoda A	P1_HIB_Pp	Acanthocheilonema odendhali	Metazoa	Nematoda	Chromadorea	Spirurida	Onchocercidae	43	100	281
Nematoda B	P1_HIB_Pp	Acanthocheilonema viteae	Metazoa	Nematoda	Chromadorea	Spirurida	Onchocercidae	50	100	358
Nematoda C	P1_HIB_Pp	Schistosoma mansoni/Schistosoma nasale/Schistosoma indicum/Schistosoma rodhaini/Schistosoma spindale	Metazoa	Platyhelminthes	Trematoda	Strigeidida	Schistosomatidae	1918	100	468
Amoebozoa	P1_Duggalpool3	Collinsella aerofaciens	NA	Actinobacteria	Coriobacteriia	Coriobacteriales	Coriobacteriaceae	543	98.6622	309
Amoebozoa	P1_Duggalpool3	Faecalibacterium prausnitzii L2-6	NA	Firmicutes	Clostridia	Clostridiales	Ruminococcaceae	123	79.4393	224
Amoebozoa	P1_Duggalpool3	Bifidobacterium kashiwanohense JCM 15439 = DSM 21854/Bifidobacterium adolescentis/Bifidobacterium adolescentis ATCC 15703	NA	Actinobacteria	Actinobacteria	Bifidobacteriales	Bifidobacteriaceae	111	100	161
Amoebozoa	P1_Duggalpool3	Bifidobacterium angulatum DSM 20098 = JCM 7096	NA	Actinobacteria	Actinobacteria	Bifidobacteriales	Bifidobacteriaceae	106	100	377
Amoebozoa	P1_Duggalpool3	[Candida] intermedia/[Candida] pseudointermedia	Fungi	Ascomycota	Saccharomycetes	Saccharomycetales	Metschnikowiaceae	65	100	270
Amoebozoa	P1_Duggalpool3	Faecalibacterium prausnitzii	NA	Firmicutes	Clostridia	Clostridiales	Ruminococcaceae	60	96.1207	304
Amoebozoa	P1_Duggalpool3	Aspergillus sp./Aspergillus flavus/Aspergillus oryzae/Byssochlamys spectabilis/Aspergillus sp. X22/Trichocomaceae sp. A3/Aspergillus sp. N1-14'/Penicillium chrysogenum/fungal sp. ZJ7/Aspergillus alliaceus/Aspergillus sojae/Aspergillus sp. PJ4/Aspergillus sp. MJ8+16/Aspergillus sp. MJ1-3/Aspergillus tamarii/Aspergillus nomius/Aspergillus fumigatus/Phialosimplex sp. NIOCC 1/Aspergillus sp. AS47/Tri…	Fungi	Ascomycota/NA	Eurotiomycetes/NA	Eurotiales/NA	Aspergillaceae/Thermoascaceae/Trichocomaceae/NA	55	100	269
Amoebozoa	P1_Duggalpool3	Ambrosiozyma kamigamensis/Candida orthopsilosis/Candida tropicalis/Candida parapsilosis/Candida albicans SC5314/Candida sp. (Saccharomycetales)/Candida sp. Y574/Lodderomyces sp. 13Y231/Candida sp. NYNU 14959/Candida sp. NYNU 14772/Candida sp. NYNU 14719/Candida sinolaborantium/Lodderomyces sp. BG090819.10.1.1.3.32/Candida orthopsilosis Co 90-125/Candida aquae-textoris/Candida dubliniensis CD36/Ca…	Fungi	Ascomycota	Saccharomycetes	Saccharomycetales	NA/Debaryomycetaceae	47	100	293
Amoebozoa	P1_Duggalpool3	Olsenella umbonata	NA	Actinobacteria	Coriobacteriia	Coriobacteriales	Atopobiaceae	42	94.878	409
Amoebozoa	P1_Duggalpool3	Oscillibacter valericigenes Sjm18-20	NA	Firmicutes	Clostridia	Clostridiales	Oscillospiraceae	38	87.7778	270
Amoebozoa	P1_Duggalpool3	Sorghum bicolor/Oryza sativa Indica Group/Chasechloa madagascariensis/Chasechloa egregia/Brachiaria fragrans/Alloteropsis semialata/Oryza glumipatula/Oryza sativa Japonica Group/Oryza rufipogon/Oryza barthii/Oryza glaberrima/Oryza longistaminata/Oryza meridionalis/Oryza nivara/Ecdeiocolea sp. KH-2014/Saccharum hybrid cultivar R570/Lecomtella madagascariensis/Abolboda americana	Viridiplantae	Streptophyta	Liliopsida	Poales	Poaceae/Ecdeiocoleaceae/Xyridaceae	28	100	273
Amoebozoa	P1_Duggalpool3	Olsenella sp. Marseille-P2300	NA	Actinobacteria	Coriobacteriia	Coriobacteriales	Atopobiaceae	27	88.3978	181
Amoebozoa	P1_Duggalpool3	Bifidobacterium pseudocatenulatum DSM 20438 = JCM 1200 = LMG 10505	NA	Actinobacteria	Actinobacteria	Bifidobacteriales	Bifidobacteriaceae	25	100	230
Amoebozoa	P1_Duggalpool3	Bifidobacterium adolescentis	NA	Actinobacteria	Actinobacteria	Bifidobacteriales	Bifidobacteriaceae	25	100	377
Amoebozoa	P1_Duggalpool3	Bifidobacterium angulatum DSM 20098 = JCM 7096/Bifidobacterium adolescentis	NA	Actinobacteria	Actinobacteria	Bifidobacteriales	Bifidobacteriaceae	22	99.4695	377
Amoebozoa	P1_Duggalpool3	Bifidobacterium bifidum/Bifidobacterium bifidum LMG 13195/Bifidobacterium bifidum ATCC 29521 = JCM 1255 = DSM 20456/Bifidobacterium bifidum BGN4/Bifidobacterium bifidum PRL2010/Bifidobacterium bifidum S17	NA	Actinobacteria	Actinobacteria	Bifidobacteriales	Bifidobacteriaceae	22	100	353
Amoebozoa	P1_Duggalpool3	Saccharomycopsis fibuligera x Saccharomycopsis cf. fibuligera/Endomyces sp.	Fungi	Ascomycota	Saccharomycetes	Saccharomycetales	Saccharomycopsidaceae/Endomycetaceae	21	100	272
Amoebozoa	P1_Duggalpool3	Faecalibacterium prausnitzii SL3/3	NA	Firmicutes	Clostridia	Clostridiales	Ruminococcaceae	19	98.2405	341
Amoebozoa	P1_Duggalpool3	Muribaculum intestinale/Parabacteroides sp. YL27	NA	Bacteroidetes	Bacteroidia	Bacteroidales	Muribaculaceae/Tannerellaceae	16	79.3413	328
Amoebozoa	P1_Duggalpool3	Bifidobacterium longum subsp. infantis/Bifidobacterium kashiwanohense JCM 15439 = DSM 21854/Bifidobacterium longum subsp. longum BBMN68/Bifidobacterium longum subsp. longum JDM301	NA	Actinobacteria	Actinobacteria	Bifidobacteriales	Bifidobacteriaceae	14	100	248
Diplomonadida	P1_Duggalpool3	Giardia intestinalis	NA	NA	NA	NA	Hexamitidae	117	100	265
Diplomonadida	P1_Duggalpool3	Collinsella aerofaciens	NA	Actinobacteria	Coriobacteriia	Coriobacteriales	Coriobacteriaceae	107	73.2558	150
Apicomplexa C	P1_Duggalpool3	[Eubacterium] rectale DSM 17629	NA	Firmicutes	Clostridia	Clostridiales	Lachnospiraceae	299	100	332
Apicomplexa C	P1_Duggalpool3	Faecalibacterium prausnitzii SL3/3	NA	Firmicutes	Clostridia	Clostridiales	Ruminococcaceae	193	99.4737	214
Apicomplexa C	P1_Duggalpool3	Streptococcus anginosus/Streptococcus anginosus C1051	NA	Firmicutes	Bacilli	Lactobacillales	Streptococcaceae	52	97.7208	351
Apicomplexa C	P1_Duggalpool3	Blastocystis sp. subtype 3/Blastocystis sp. PJ99-162/Blastocystis hominis	NA	NA	NA	NA	NA	32	100	412
Apicomplexa C	P1_Duggalpool3	[Eubacterium] rectale M104/1/[Eubacterium] rectale DSM 17629	NA	Firmicutes	Clostridia	Clostridiales	Lachnospiraceae	27	100	361
Apicomplexa C	P1_Duggalpool3	Faecalibacterium prausnitzii L2-6	NA	Firmicutes	Clostridia	Clostridiales	Ruminococcaceae	26	85.7868	197
Apicomplexa C	P1_Duggalpool3	Bifidobacterium adolescentis	NA	Actinobacteria	Actinobacteria	Bifidobacteriales	Bifidobacteriaceae	24	99.2	250
Microsporidia	P1_Duggalpool3	Enterocytozoon bieneusi	Fungi	Microsporidia	NA	NA	Enterocytozoonidae	87	100	371
Apicomplexa B	P1_Duggalpool3	Bifidobacterium catenulatum DSM 16992 = JCM 1194 = LMG 11043	NA	Actinobacteria	Actinobacteria	Bifidobacteriales	Bifidobacteriaceae	69	98.7879	163
Platyhelminthes	P1_Duggalpool3	Lactobacillus ruminis ATCC 27782	NA	Firmicutes	Bacilli	Lactobacillales	Lactobacillaceae	25	93.6567	271
Nematoda A	P1_Duggalpool3	Enterobius vermicularis	Metazoa	Nematoda	Chromadorea	Oxyurida	Oxyuridae	52	100	368
Nematoda A	P1_Duggalpool3	Olsenella umbonata	NA	Actinobacteria	Coriobacteriia	Coriobacteriales	Atopobiaceae	45	93.75	179
Amoebozoa	P1_Duggalpool1	Babesia caballi/Homo sapiens/Ovis aries/Macaca mulatta/Mus musculus/Oryctolagus cuniculus/Sus scrofa/Hexamermis albicans/Delphinapterus leucas/Crocuta crocuta/Nyctereutes procyonoides/Cricetulus griseus/Bubalus bubalis/Callithrix jacchus/Odocoileus virginianus/Ursus thibetanus japonicus/Gerbillus gerbillus/Paraechinus aethiopicus deserti/Camelus dromedarius/Vulpes vulpes/Erinaceus europaeus/Dasyp…	NA/Metazoa	Apicomplexa/Chordata/Nematoda	Aconoidasida/Mammalia/Enoplea	NA/Primates/Rodentia/Lagomorpha/Mermithida/Cetacea/Carnivora/Insectivora/Cingulata/Perissodactyla	Babesiidae/Hominidae/Bovidae/Cercopithecidae/Muridae/Leporidae/Suidae/Mermithidae/Monodontidae/Hyaenidae/Canidae/Cricetidae/Cebidae/Cervidae/Ursidae/Erinaceidae/Camelidae/Dasypodidae/Equidae	6100	100	298
Amoebozoa	P1_Duggalpool1	Faecalibacterium prausnitzii	NA	Firmicutes	Clostridia	Clostridiales	Ruminococcaceae	1169	95.6897	240
Amoebozoa	P1_Duggalpool1	Bifidobacterium angulatum DSM 20098 = JCM 7096	NA	Actinobacteria	Actinobacteria	Bifidobacteriales	Bifidobacteriaceae	286	100	377
Amoebozoa	P1_Duggalpool1	Collinsella aerofaciens	NA	Actinobacteria	Coriobacteriia	Coriobacteriales	Coriobacteriaceae	195	97.9933	423
Amoebozoa	P1_Duggalpool1	Endolimax nana	NA	NA	NA	NA	Entamoebidae	187	87.0423	359
Amoebozoa	P1_Duggalpool1	Millerozyma farinosa/Millerozyma farinosa CBS 7064	Fungi	Ascomycota	Saccharomycetes	Saccharomycetales	Debaryomycetaceae	116	100	272
Amoebozoa	P1_Duggalpool1	Homo sapiens	Metazoa	Chordata	Mammalia	Primates	Hominidae	103	100	277
Amoebozoa	P1_Duggalpool1	Bifidobacterium longum subsp. infantis/Bifidobacterium longum subsp. infantis ATCC 15697 = JCM 1222 = DSM 20088	NA	Actinobacteria	Actinobacteria	Bifidobacteriales	Bifidobacteriaceae	97	97.166	255
Amoebozoa	P1_Duggalpool1	Penicillium oxalicum/Aspergillus cristatus/Penicillium sp./Penicillium chrysogenum/Eurotiales sp. P7/Fusarium graminearum/Aspergillus fumigatus/Aspergillus flavipes/fungal sp./fungal sp. ZJ64/fungal sp. ZJ48/fungal sp. ZJ24/fungal sp. ZJ34/fungal sp. ZJ30/fungal sp. ZJ26/fungal sp. ZJ22/fungal sp. ZJ20/fungal sp. ZJ15/fungal sp. ZJ46/fungal sp. ZJ45/fungal sp. ZJ43/fungal sp. ZJ33/fungal sp. ZJ31…	Fungi	Ascomycota/NA	Eurotiomycetes/Sordariomycetes/NA	Eurotiales/Hypocreales/NA	Aspergillaceae/NA/Nectriaceae/Trichocomaceae/Clavicipitaceae	85	100	269
Amoebozoa	P1_Duggalpool1	Aspergillus nidulans/Aspergillus sp./Aspergillus sp. KUMBF003/Aspergillus sp. P4-7/Aspergillus sp. 10FF1/Aspergillus sp. 7SF6/Aspergillus sp. Y30-2/Aspergillus sp. Y19-2/Aspergillus sp. Y14-1/Aspergillus sp. Y37-1/Aspergillus sp. Y18-3/Aspergillus sp. Y38-1/Aspergillus sp. Y31-2/Aspergillus versicolor/Aspergillus sp. SDI-2014/Aspergillus sp. LFJ1403/Aspergillus caesiellus/Eurotiomycetes DC474/Asp…	Fungi	Ascomycota/NA	Eurotiomycetes/NA	Eurotiales/NA	Aspergillaceae/NA	80	100	269
Amoebozoa	P1_Duggalpool1	Bifidobacterium kashiwanohense JCM 15439 = DSM 21854/Bifidobacterium adolescentis/Bifidobacterium adolescentis ATCC 15703	NA	Actinobacteria	Actinobacteria	Bifidobacteriales	Bifidobacteriaceae	68	99.3789	161
Amoebozoa	P1_Duggalpool1	Bifidobacterium longum subsp. infantis/Bifidobacterium longum subsp. longum JDM301	NA	Actinobacteria	Actinobacteria	Bifidobacteriales	Bifidobacteriaceae	57	97.5709	255
Amoebozoa	P1_Duggalpool1	Faecalibacterium prausnitzii SL3/3	NA	Firmicutes	Clostridia	Clostridiales	Ruminococcaceae	52	98.2405	341
Amoebozoa	P1_Duggalpool1	Babesia caballi/Homo sapiens/Ovis aries/Macaca mulatta/Mus musculus/Oryctolagus cuniculus/Sus scrofa/Hexamermis albicans/Crocuta crocuta/Nyctereutes procyonoides/Cricetulus griseus/Bubalus bubalis/Callithrix jacchus/Odocoileus virginianus/Ursus thibetanus japonicus/Gerbillus gerbillus/Paraechinus aethiopicus deserti/Camelus dromedarius/Vulpes vulpes/Erinaceus europaeus/Dasypus novemcinctus/Equus …	NA/Metazoa	Apicomplexa/Chordata/Nematoda	Aconoidasida/Mammalia/Enoplea	NA/Primates/Rodentia/Lagomorpha/Mermithida/Carnivora/Insectivora/Cingulata/Perissodactyla	Babesiidae/Hominidae/Bovidae/Cercopithecidae/Muridae/Leporidae/Suidae/Mermithidae/Hyaenidae/Canidae/Cricetidae/Cebidae/Cervidae/Ursidae/Erinaceidae/Camelidae/Dasypodidae/Equidae	48	99.6622	297
Amoebozoa	P1_Duggalpool1	Faecalibacterium prausnitzii L2-6	NA	Firmicutes	Clostridia	Clostridiales	Ruminococcaceae	47	77.6786	224
Amoebozoa	P1_Duggalpool1	Entamoeba hartmanni	NA	NA	NA	NA	Entamoebidae	44	100	347
Amoebozoa	P1_Duggalpool1	Avena fatua/Brachypodium distachyon/Secale cereale/Hordeum jubatum/Festuca rubra/Triticum aestivum	Viridiplantae	Streptophyta	Liliopsida	Poales	Poaceae	44	100	273
Amoebozoa	P1_Duggalpool1	Blastocystis sp./Blastocystis sp. OSU2	NA	NA	NA	NA	NA	41	100	313
Amoebozoa	P1_Duggalpool1	Delphinapterus leucas	Metazoa	Chordata	Mammalia	Cetacea	Monodontidae	39	99.6622	297
Amoebozoa	P1_Duggalpool1	Budorcas taxicolor	Metazoa	Chordata	Mammalia	NA	Bovidae	35	100	277
Amoebozoa	P1_Duggalpool1	Ambrosiozyma kamigamensis/Candida orthopsilosis/Candida tropicalis/Candida parapsilosis/Candida albicans SC5314/Candida sp. (Saccharomycetales)/Candida sp. Y574/Lodderomyces sp. 13Y231/Candida sp. NYNU 14959/Candida sp. NYNU 14772/Candida sp. NYNU 14719/Candida sinolaborantium/Lodderomyces sp. BG090819.10.1.1.3.32/Candida orthopsilosis Co 90-125/Candida aquae-textoris/Candida dubliniensis CD36/Ca…	Fungi	Ascomycota	Saccharomycetes	Saccharomycetales	NA/Debaryomycetaceae	34	100	272
Amoebozoa	P1_Duggalpool1	Babesia caballi/Homo sapiens/Ovis aries/Macaca mulatta/Oryctolagus cuniculus/Mus musculus/Sus scrofa/Hexamermis albicans/Delphinapterus leucas/Crocuta crocuta/Nyctereutes procyonoides/Cricetulus griseus/Bubalus bubalis/Callithrix jacchus/Odocoileus virginianus/Ursus thibetanus japonicus/Gerbillus gerbillus/Paraechinus aethiopicus deserti/Camelus dromedarius/Vulpes vulpes/Erinaceus europaeus/Dasyp…	NA/Metazoa	Apicomplexa/Chordata/Nematoda	Aconoidasida/Mammalia/Enoplea	NA/Primates/Lagomorpha/Rodentia/Mermithida/Cetacea/Carnivora/Insectivora/Cingulata/Perissodactyla	Babesiidae/Hominidae/Bovidae/Cercopithecidae/Leporidae/Muridae/Suidae/Mermithidae/Monodontidae/Hyaenidae/Canidae/Cricetidae/Cebidae/Cervidae/Ursidae/Erinaceidae/Camelidae/Dasypodidae/Equidae	32	99.6377	276
Amoebozoa	P1_Duggalpool1	Libanicoccus massiliensis	NA	Actinobacteria	Coriobacteriia	Coriobacteriales	Atopobiaceae	29	76.0204	187
Amoebozoa	P1_Duggalpool1	Sus scrofa/Mus musculus/Macaca fascicularis	Metazoa	Chordata	Mammalia	NA/Rodentia/Primates	Suidae/Muridae/Cercopithecidae	28	100	297
Amoebozoa	P1_Duggalpool1	[Eubacterium] hallii	NA	Firmicutes	Clostridia	Clostridiales	Eubacteriaceae	28	85.1695	233
Amoebozoa	P1_Duggalpool1	Castor canadensis	Metazoa	Chordata	Mammalia	Rodentia	Castoridae	26	99.6364	275
Amoebozoa	P1_Duggalpool1	Saccharomyces cerevisiae S288C/Saccharomyces bayanus/Torulaspora delbrueckii/Vibrio anguillarum/Xanthophyllomyces dendrorhous/Saccharomyces cerevisiae YJM996/Saccharomyces cerevisiae YJM990/Saccharomyces cerevisiae YJM987/Saccharomyces cerevisiae YJM984/Saccharomyces cerevisiae YJM981/Saccharomyces cerevisiae YJM978/Saccharomyces cerevisiae YJM975/Saccharomyces cerevisiae YJM972/Saccharomyces cer…	Fungi/NA	Ascomycota/Proteobacteria/Basidiomycota/NA	Saccharomycetes/Gammaproteobacteria/Tremellomycetes/NA	Saccharomycetales/Vibrionales/Cystofilobasidiales/NA	Saccharomycetaceae/Vibrionaceae/Mrakiaceae/NA	20	100	271
Amoebozoa	P1_Duggalpool1	Entamoeba dispar	NA	NA	NA	NA	Entamoebidae	20	100	354
Amoebozoa	P1_Duggalpool1	Lachancea thermotolerans CBS 6340/Lachancea sp. CFL-2008/Zygosaccharomyces sp. IFO 11067/Zygosaccharomyces sp. IFO 11064/Zygosaccharomyces sp. IFO 11063/Lachancea fermentati/Lachancea kluyveri/Lachancea waltii	Fungi	Ascomycota	Saccharomycetes	Saccharomycetales	Saccharomycetaceae	19	100	271
Amoebozoa	P1_Duggalpool1	Gallus gallus/Pygoscelis antarcticus/Falco cherrug/Apteryx australis mantelli/Ficedula albicollis/Coturnix coturnix/Acridotheres tristis/Meleagris gallopavo/Struthio camelus/Charadrius semipalmatus/Larus glaucoides/Bubo virginianus/Antigone canadensis/Turnix sylvaticus/Columba livia/Tyrannus tyrannus/Cuculus pallidus/Upupa epops/Tockus nasutus/Coracias caudatus/Galbula pastazae/Trogon collaris/Ch…	Metazoa	Chordata	Aves	Galliformes/Sphenisciformes/Falconiformes/Apterygiformes/Passeriformes/Struthioniformes/Charadriiformes/Strigiformes/Gruiformes/Turniciformes/Columbiformes/Cuculiformes/Upupiformes/Bucerotiformes/Coraciiformes/Galbuliformes/Trogoniformes/Caprimulgiformes/Apodiformes/Musophagiformes/Piciformes/Tinamiformes	Phasianidae/Spheniscidae/Falconidae/Apterygidae/Muscicapidae/Sturnidae/Struthionidae/Charadriidae/Laridae/Strigidae/Gruidae/Turnicidae/Columbidae/Tyrannidae/Cuculidae/Upupidae/Bucerotidae/Coraciidae/Galbulidae/Trogonidae/Caprimulgidae/Apodidae/Musophagidae/Picidae/Tinamidae	15	100	273
Amoebozoa	P1_Duggalpool1	Cryptosporidium parvum/Cryptosporidium sp. azami/Cryptosporidium wrairi/Cryptosporidium sp. M24	NA	Apicomplexa	Coccidia	Eucoccidiorida	Cryptosporidiidae	15	100	274
Amoebozoa	P1_Duggalpool1	Escherichia coli/Escherichia coli O6:H16/Escherichia coli O25:H16/Escherichia coli O15:H11/Escherichia coli O25:NM/Escherichia coli NCCP15648/Escherichia coli O104:H4/Escherichia coli C/Escherichia coli str. K-12 substr. W3110/Escherichia coli B/Escherichia coli str. Sanji/Shigella sp. PAMC 28760/Escherichia coli str. K-12 substr. MG1655/Escherichia coli K-12/Escherichia coli O104:H4 str. C227-11…	NA	Proteobacteria	Gammaproteobacteria	Enterobacterales	Enterobacteriaceae	15	100	246
Amoebozoa	P1_Duggalpool1	Gordonibacter pamelaeae 7-10-1-b	NA	Actinobacteria	Coriobacteriia	Eggerthellales	Eggerthellaceae	13	84.9558	226
Amoebozoa	P1_Duggalpool1	Escherichia coli	NA	Proteobacteria	Gammaproteobacteria	Enterobacterales	Enterobacteriaceae	13	100	383
Amoebozoa	P1_Duggalpool1	Oryctolagus cuniculus/Homo sapiens	Metazoa	Chordata	Mammalia	Lagomorpha/Primates	Leporidae/Hominidae	12	99.6377	276
Amoebozoa	P1_Duggalpool1	Microtus ochrogaster	Metazoa	Chordata	Mammalia	Rodentia	Cricetidae	10	100	277
Blastocystis	P1_Duggalpool1	Blastocystis sp. subtype 2/Blastocystis hominis/Blastocystis sp. SP-2014/Blastocystis sp. MWJ03-1/Blastocystis sp. JEB-2010/Blastocystis sp. P11/Blastocystis sp. MJ99-116	NA	NA	NA	NA	NA	11	100	283
Diplomonadida	P1_Duggalpool1	Bifidobacterium kashiwanohense PV20-2	NA	Actinobacteria	Actinobacteria	Bifidobacteriales	Bifidobacteriaceae	463	98.3936	261
Diplomonadida	P1_Duggalpool1	Homo sapiens	Metazoa	Chordata	Mammalia	Primates	Hominidae	201	100	257
Diplomonadida	P1_Duggalpool1	Giardia intestinalis	NA	NA	NA	NA	Hexamitidae	188	100	265
Apicomplexa C	P1_Duggalpool1	Ruminococcus bromii L2-63	NA	Firmicutes	Clostridia	Clostridiales	Ruminococcaceae	158	74.3494	244
Apicomplexa C	P1_Duggalpool1	Gallus gallus	Metazoa	Chordata	Aves	Galliformes	Phasianidae	91	100	160
Apicomplexa C	P1_Duggalpool1	Bifidobacterium longum subsp. infantis/Bifidobacterium longum subsp. infantis ATCC 15697 = JCM 1222 = DSM 20088	NA	Actinobacteria	Actinobacteria	Bifidobacteriales	Bifidobacteriaceae	79	99.6063	263
Apicomplexa C	P1_Duggalpool1	Bifidobacterium kashiwanohense JCM 15439 = DSM 21854	NA	Actinobacteria	Actinobacteria	Bifidobacteriales	Bifidobacteriaceae	78	97.9452	438
Apicomplexa C	P1_Duggalpool1	Faecalibacterium prausnitzii	NA	Firmicutes	Clostridia	Clostridiales	Ruminococcaceae	54	99.1018	334
Apicomplexa C	P1_Duggalpool1	Bifidobacterium breve/Bifidobacterium breve DSM 20213 = JCM 1192/Bifidobacterium breve 689b	NA	Actinobacteria	Actinobacteria	Bifidobacteriales	Bifidobacteriaceae	52	99.3921	329
Apicomplexa C	P1_Duggalpool1	Bifidobacterium longum subsp. infantis	NA	Actinobacteria	Actinobacteria	Bifidobacteriales	Bifidobacteriaceae	48	99.4975	254
Apicomplexa C	P1_Duggalpool1	Homo sapiens	Metazoa	Chordata	Mammalia	Primates	Hominidae	42	100	393
Apicomplexa C	P1_Duggalpool1	[Eubacterium] rectale DSM 17629	NA	Firmicutes	Clostridia	Clostridiales	Lachnospiraceae	39	100	332
Apicomplexa C	P1_Duggalpool1	Blastocystis sp. subtype 3/Blastocystis sp. PJ99-162/Blastocystis hominis	NA	NA	NA	NA	NA	35	99.5146	412
Apicomplexa C	P1_Duggalpool1	Escherichia coli/Shigella flexneri/Shigella flexneri 7b/Shigella dysenteriae/Escherichia coli O178:H19/Escherichia coli O6:H16/Escherichia coli O169:H41/Escherichia coli O25:H16/Escherichia coli O182:H21/Escherichia coli O27:H7/Escherichia coli O128:H27/Escherichia coli O114:H49/Escherichia coli O15:H11/Escherichia coli O25:NM/Escherichia coli O91 str. RM7190/Escherichia coli M12/Shigella flexner…	NA	Proteobacteria	Gammaproteobacteria	Enterobacterales	Enterobacteriaceae	27	100	221
Apicomplexa C	P1_Duggalpool1	Faecalibacterium prausnitzii SL3/3	NA	Firmicutes	Clostridia	Clostridiales	Ruminococcaceae	11	86.5741	214
Apicomplexa C	P1_Duggalpool1	Paenibacillus polymyxa	NA	Firmicutes	Bacilli	Bacillales	Paenibacillaceae	10	70.3297	182
Apicomplexa C	P1_Duggalpool1	[Eubacterium] rectale ATCC 33656	NA	Firmicutes	Clostridia	Clostridiales	Lachnospiraceae	10	100	332
Kinetoplastida	P1_Duggalpool1	Collinsella aerofaciens	NA	Actinobacteria	Coriobacteriia	Coriobacteriales	Coriobacteriaceae	58	98.8235	224
Kinetoplastida	P1_Duggalpool1	Olsenella sp. Marseille-P2300	NA	Actinobacteria	Coriobacteriia	Coriobacteriales	Atopobiaceae	15	75.5365	229
Kinetoplastida	P1_Duggalpool1	Bifidobacterium kashiwanohense JCM 15439 = DSM 21854	NA	Actinobacteria	Actinobacteria	Bifidobacteriales	Bifidobacteriaceae	13	99.2665	409
Microsporidia	P1_Duggalpool1	Enterocytozoon bieneusi	Fungi	Microsporidia	NA	NA	Enterocytozoonidae	731	100	372
Apicomplexa B	P1_Duggalpool1	Escherichia coli/Escherichia coli O178:H19/Escherichia coli O128:H27/Escherichia coli O104:H21 str. CFSAN002236/Escherichia coli NCCP15648/Escherichia coli O104:H4/Escherichia coli O104:H4 str. C227-11/Escherichia coli ECC-1470/Escherichia coli B7A/Escherichia coli O104:H4 str. 2009EL-2071/Escherichia coli O104:H4 str. 2011C-3493/Escherichia coli O104:H4 str. 2009EL-2050/Escherichia coli O111:H- …	NA	Proteobacteria	Gammaproteobacteria	Enterobacterales	Enterobacteriaceae	104	100	290
Platyhelminthes	P1_Duggalpool1	Lactobacillus ruminis ATCC 27782	NA	Firmicutes	Bacilli	Lactobacillales	Lactobacillaceae	300	93.6567	259
Nematoda A	P1_Duggalpool1	Enterobius vermicularis	Metazoa	Nematoda	Chromadorea	Oxyurida	Oxyuridae	259	100	368
Nematoda C	P1_Duggalpool1	Veillonella parvula	NA	Firmicutes	Negativicutes	Veillonellales	Veillonellaceae	40	82.906	233
Amoebozoa	DStrap4-12-17	Abursanema iranicum	Metazoa	Nematoda	Chromadorea	Tylenchida	Sphaerulariidae	5145	96.2687	288
Amoebozoa	DStrap4-12-17	Plutella xylostella	Metazoa	Arthropoda	Insecta	Lepidoptera	Plutellidae	127	100	304
Amoebozoa	DStrap4-12-17	Stenolophus teutonus	Metazoa	Arthropoda	Insecta	Coleoptera	Carabidae	64	99.4667	375
Amoebozoa	DStrap4-12-17	Abursanema iranicum/Sphaerulariidae sp. NK-2011a	Metazoa	Nematoda	Chromadorea	Tylenchida	Sphaerulariidae	47	95.1311	267
Amoebozoa	DStrap4-12-17	Psychodiella chagasi	NA	Apicomplexa	Gregarinasina	Eugregarinorida	Lecudinidae	35	95.572	271
Amoebozoa	DStrap4-12-17	Mycetophila alea	Metazoa	Arthropoda	Insecta	Diptera	Mycetophilidae	26	98.6877	381
Amoebozoa	DStrap4-12-17	Culex restuans	Metazoa	Arthropoda	Insecta	Diptera	Culicidae	17	99.7222	360
Amoebozoa	DStrap4-12-17	Merlinius cf. microdorus TSH-2005	Metazoa	Nematoda	Chromadorea	Tylenchida	Merliniidae	12	91.0112	269
Kinetoplastida	DStrap4-12-17	Crithidia dedva	NA	NA	NA	Kinetoplastida	Trypanosomatidae	36198	93.9759	252
Kinetoplastida	DStrap4-12-17	Leptomonas pyrrhocoris/Crithidia mellificae/Crithidia brevicula/Leptomonas tenua/Crithidia dedva/Wallaceina brevicula/Wallaceina inconstans/Leptomonas sp. F6/Leptomonas peterhoffi/Blastocrithidia gerricola/Crithidia fasciculata	NA	NA	NA	Kinetoplastida	Trypanosomatidae	21	93.0435	232
Apicomplexa B	DStrap4-12-17	Plasmodium gallinaceum	NA	Apicomplexa	Aconoidasida	Haemosporida	Plasmodiidae	1445	98.913	185
Apicomplexa B	DStrap4-12-17	Plasmodium cathemerium	NA	Apicomplexa	Aconoidasida	Haemosporida	Plasmodiidae	797	99.4681	188
Platyhelminthes	DStrap4-12-17	Stenolophus teutonus	Metazoa	Arthropoda	Insecta	Coleoptera	Carabidae	1376	98.8208	425
Platyhelminthes	DStrap4-12-17	Chironomus cf. decorus 2g	Metazoa	Arthropoda	Insecta	Diptera	Chironomidae	178	100	447
Platyhelminthes	DStrap4-12-17	Sphaerularia vespae	Metazoa	Nematoda	Chromadorea	Tylenchida	Sphaerulariidae	125	93.5574	361
Platyhelminthes	DStrap4-12-17	Wuchereria bancrofti/Culex theileri/Culex renatoi/Culex pipiens/Culex apicinus/Culex modestus/Culex salinarius/Culex restuans/Culex quinquefasciatus/Culex tritaeniorhynchus	Metazoa	Nematoda/Arthropoda	Chromadorea/Insecta	Spirurida/Diptera	Onchocercidae/Culicidae	62	100	399
Platyhelminthes	DStrap4-12-17	Lachnoclostridium phocaeense	NA	Firmicutes	Clostridia	Clostridiales	Lachnospiraceae	48	71.5152	143
Platyhelminthes	DStrap4-12-17	Mycetophila fungorum	Metazoa	Arthropoda	Insecta	Diptera	Mycetophilidae	42	99.0888	439
Platyhelminthes	DStrap4-12-17	Labyrinthula sp. N12/Labyrinthula sp. N8	NA	NA	Labyrinthulomycetes	NA	Labyrinthulaceae	14	81.8731	344
Nematoda A	DStrap4-12-17	Abursanema iranicum	Metazoa	Nematoda	Chromadorea	Tylenchida	Sphaerulariidae	999	95.6989	295
Nematoda B	DStrap4-12-17	Abursanema iranicum/Sphaerularia vespae	Metazoa	Nematoda	Chromadorea	Tylenchida	Sphaerulariidae	3373	92.9379	354
Nematoda B	DStrap4-12-17	Sphaerularia vespae	Metazoa	Nematoda	Chromadorea	Tylenchida	Sphaerulariidae	397	93.7853	374
Nematoda B	DStrap4-12-17	Abursanema iranicum	Metazoa	Nematoda	Chromadorea	Tylenchida	Sphaerulariidae	74	93.2203	354
Amoebozoa	DStrap2	Abursanema iranicum	Metazoa	Nematoda	Chromadorea	Tylenchida	Sphaerulariidae	4528	96.2687	288
Amoebozoa	DStrap2	Stenolophus teutonus	Metazoa	Arthropoda	Insecta	Coleoptera	Carabidae	2321	99.4681	396
Amoebozoa	DStrap2	Xylosandrus sp. SCY05	Metazoa	Arthropoda	Insecta	Coleoptera	Curculionidae	2016	100	330
Amoebozoa	DStrap2	Camponotus laevigatus/Teratomyrmex greavesi/Formicinae sp. Genus_01 ZA03/Formicinae sp. Genus_01 ZA02/Tapinolepis sp. ZA01/Stigmacros cf. clivispina BBB-2015/Santschiella kohli/Paratrechina antsingy/Melophorus sp. AU01/Gigantiops destructor/Gesomyrmex sp. KH01/Euprenolepis procera/Echinopla nr. striata BBB-2015/Echinopla australis/Camponotus vitiensis/Camponotus sp. MG001/Calomyrmex laevissimus/B…	Metazoa	Arthropoda	Insecta	Hymenoptera	Formicidae	1800	100	314
Amoebozoa	DStrap2	Psychodiella chagasi	NA	Apicomplexa	Gregarinasina	Eugregarinorida	Lecudinidae	953	95.572	271
Amoebozoa	DStrap2	Amphimermis sp. B-2007	Metazoa	Nematoda	Enoplea	Mermithida	Mermithidae	396	94.7761	268
Amoebozoa	DStrap2	Mucor racemosus/Mucor circinelloides/Circinella simplex/Mucor spinosus/Mucor sp. AH-2011e/Mucor fuscus/Mucor circinelloides f. janssenii/Mucor circinelloides f. griseocyanus/Mucor circinelloides f. lusitanicus/Mucor brunneogriseus/Mucor circinelloides f. circinelloides/Mucor velutinosus/Mucor fragilis/Mucor lanceolatus/Mucor rufescens/Mucor sp. BMC2/Mucor sp. UB7/Mucor ctenidius/Mucor genevensis/…	Fungi	Mucoromycota	NA	Mucorales	Mucoraceae/Lichtheimiaceae	368	100	287
Amoebozoa	DStrap2	Camponotus laevigatus/Teratomyrmex greavesi/Formicinae sp. Genus_01 ZA03/Formicinae sp. Genus_01 ZA02/Tapinolepis sp. ZA01/Stigmacros cf. clivispina BBB-2015/Santschiella kohli/Paratrechina antsingy/Melophorus sp. AU01/Gigantiops destructor/Gesomyrmex sp. KH01/Euprenolepis procera/Echinopla nr. striata BBB-2015/Echinopla australis/Camponotus vitiensis/Camponotus sp. MG001/Calomyrmex laevissimus/B…	Metazoa	Arthropoda	Insecta	Hymenoptera	Formicidae	271	99.6815	314
Amoebozoa	DStrap2	Phthorimaea operculella	Metazoa	Arthropoda	Insecta	Lepidoptera	Gelechiidae	229	100	304
Amoebozoa	DStrap2	Abursanema iranicum/Sphaerulariidae sp. NK-2011a	Metazoa	Nematoda	Chromadorea	Tylenchida	Sphaerulariidae	225	95.1311	267
Amoebozoa	DStrap2	Rhizomucor variabilis/Mucor hiemalis/fungal sp. BBB MB-2013/Mucor irregularis/Mucor sp. KD-2011/Mucor endophyticus/Mucor sp. BM-2009-2/Mucor luteus/zygomycete sp. AM-2008a/Mucor hiemalis f. hiemalis	Fungi	Mucoromycota/NA	NA	Mucorales/NA	Lichtheimiaceae/Mucoraceae/NA	70	100	287
Amoebozoa	DStrap2	Acupalpus parvulus	Metazoa	Arthropoda	Insecta	Coleoptera	Carabidae	45	98.4	375
Amoebozoa	DStrap2	Diadegma fenestrale	Metazoa	Arthropoda	Insecta	Hymenoptera	Ichneumonidae	36	98.4026	314
Amoebozoa	DStrap2	Aureobasidium pullulans/Acidomyces acidothermus/Acidiella bohemica/Leucosporidium yakuticum/fungal sp./Penidiella sp. T9/Aureobasidium namibiae/Dothioraceae sp. A11211-4-57/Dothioraceae sp. A11211-4-40/Aureobasidium melanogenum/Varicellaria rhodocarpa/Fodinomyces uranophilus/Aureobasidium iranianum/Aureobasidium sp. FA10-3/Aureobasidium sp. Cex2a-C/Penicillium griseofulvum/Teratosphaeria destruct…	Fungi	Ascomycota/Basidiomycota/NA	Dothideomycetes/Microbotryomycetes/NA/Lecanoromycetes/Eurotiomycetes	Dothideales/NA/Capnodiales/Leucosporidiales/Pertusariales/Eurotiales	Saccotheciaceae/NA/Teratosphaeriaceae/Leucosporidiaceae/Dothioraceae/Pertusariaceae/Aspergillaceae/Pseudoperisporiaceae/Dothideaceae	28	100	270
Amoebozoa	DStrap2	Merlinius cf. microdorus TSH-2005	Metazoa	Nematoda	Chromadorea	Tylenchida	Merliniidae	28	91.0112	269
Amoebozoa	DStrap2	Psychodiella chagasi/Apicomplexan Acarus siro pathogen	NA	Apicomplexa	Gregarinasina/NA	Eugregarinorida/NA	Lecudinidae/NA	27	93.7269	271
Amoebozoa	DStrap2	Granonchulus sp. JH-2004	Metazoa	Nematoda	Enoplea	Mononchida	Mononchidae	22	92.9104	268
Amoebozoa	DStrap2	Strelkovimermis spiculatus/Mermithidae sp. 1 KCK-2013	Metazoa	Nematoda	Enoplea	Mermithida	Mermithidae	21	92.5373	268
Amoebozoa	DStrap2	Psychodiella sp. JJV-2009b/Psychodiella sp. JJV-2009a	NA	Apicomplexa	Gregarinasina	Eugregarinorida	Lecudinidae	17	91.1439	271
Amoebozoa	DStrap2	Plutella xylostella	Metazoa	Arthropoda	Insecta	Lepidoptera	Plutellidae	15	100	304
Diplomonadida	DStrap2	Pectobacterium carotovorum subsp. brasiliense/Pectobacterium carotovorum subsp. carotovorum PCC21	NA	Proteobacteria	Gammaproteobacteria	Enterobacterales	Pectobacteriaceae	155	80.8383	159
Apicomplexa C	DStrap2	Pantoea vagans C9-1	NA	Proteobacteria	Gammaproteobacteria	Enterobacterales	Erwiniaceae	295	88.5714	175
Apicomplexa C	DStrap2	Pseudomonas fluorescens	NA	Proteobacteria	Gammaproteobacteria	Pseudomonadales	Pseudomonadaceae	216	95.9854	273
Kinetoplastida	DStrap2	Crithidia dedva	NA	NA	NA	Kinetoplastida	Trypanosomatidae	21116	93.9759	252
Kinetoplastida	DStrap2	Pseudomonas azotoformans	NA	Proteobacteria	Gammaproteobacteria	Pseudomonadales	Pseudomonadaceae	77	89.7233	251
Kinetoplastida	DStrap2	Pseudomonas libanensis	NA	Proteobacteria	Gammaproteobacteria	Pseudomonadales	Pseudomonadaceae	33	96.3788	359
Kinetoplastida	DStrap2	Rahnella aquatilis HX2/Rahnella sp. Y9602	NA	Proteobacteria	Gammaproteobacteria	Enterobacterales	Yersiniaceae	27	85	260
Kinetoplastida	DStrap2	Leptomonas pyrrhocoris/Crithidia mellificae/Crithidia brevicula/Leptomonas tenua/Crithidia dedva/Wallaceina brevicula/Wallaceina inconstans/Leptomonas sp. F6/Leptomonas peterhoffi/Blastocrithidia gerricola/Crithidia fasciculata	NA	NA	NA	Kinetoplastida	Trypanosomatidae	11	93.0435	232
Platyhelminthes	DStrap2	Mucor sp. S1/Mucor circinelloides f. circinelloides/Mucor rufescens/Mucor ctenidius/Mucor sp. BMC2/fungal sp. FSU 1945/Rhizomucor variabilis var. regularior/Amylomyces rouxii/Mucor sp. 27002/Circinomucor circinelloides	Fungi	Mucoromycota/NA	NA	Mucorales/NA	Mucoraceae/NA/Lichtheimiaceae	2924	100	369
Platyhelminthes	DStrap2	Mucor hiemalis	Fungi	Mucoromycota	NA	Mucorales	Mucoraceae	1734	100	369
Platyhelminthes	DStrap2	Stenolophus teutonus	Metazoa	Arthropoda	Insecta	Coleoptera	Carabidae	1578	98.8208	425
Platyhelminthes	DStrap2	Mucor racemosus/Mucor spinosus/Mucor plumbeus/Mucor racemosus f. sphaerosporus	Fungi	Mucoromycota	NA	Mucorales	Mucoraceae	1413	100	369
Platyhelminthes	DStrap2	Pheromermis sp. MNHN JL51a/Pheromermis sp. MNHN JL50	Metazoa	Nematoda	Enoplea	Mermithida	Mermithidae	1320	92.7778	362
Platyhelminthes	DStrap2	Mucor circinelloides/Mucor sp. AH-2011e/Mucor circinelloides f. griseocyanus/Mucor circinelloides f. lusitanicus/Mucor sp. CCF3774/Mucor ramosissimus/Mucor racemosus	Fungi	Mucoromycota	NA	Mucorales	Mucoraceae	290	100	369
Platyhelminthes	DStrap2	Rahnella aquatilis CIP 78.65 = ATCC 33071	NA	Proteobacteria	Gammaproteobacteria	Enterobacterales	Yersiniaceae	247	99.3506	154
Platyhelminthes	DStrap2	Sphaerularia vespae	Metazoa	Nematoda	Chromadorea	Tylenchida	Sphaerulariidae	60	93.5574	361
Platyhelminthes	DStrap2	Bombyx mori/Morus wittiorum/Morus alba	Metazoa/Viridiplantae	Arthropoda/Streptophyta	Insecta/NA	Lepidoptera/Rosales	Bombycidae/Moraceae	36	100	360
Platyhelminthes	DStrap2	Mucor variisporus/Mucor amphibiorum	Fungi	Mucoromycota	NA	Mucorales	Mucoraceae	24	99.187	369
Platyhelminthes	DStrap2	Mucor stercorarius	Fungi	Mucoromycota	NA	Mucorales	Mucoraceae	23	99.729	369
Nematoda A	DStrap2	Abursanema iranicum	Metazoa	Nematoda	Chromadorea	Tylenchida	Sphaerulariidae	1708	95.6989	295
Nematoda B	DStrap2	Abursanema iranicum/Sphaerularia vespae	Metazoa	Nematoda	Chromadorea	Tylenchida	Sphaerulariidae	4456	92.9379	354
Nematoda B	DStrap2	Sphaerularia vespae	Metazoa	Nematoda	Chromadorea	Tylenchida	Sphaerulariidae	379	93.7853	374
Nematoda B	DStrap2	Abursanema iranicum	Metazoa	Nematoda	Chromadorea	Tylenchida	Sphaerulariidae	130	93.2203	354
Nematoda C	DStrap2	Mermithidae sp. 1 KCK-2013	Metazoa	Nematoda	Enoplea	Mermithida	Mermithidae	58	92.2414	348
Amoebozoa	DSsoilhome1-100	Xanthoceras sorbifolium/Aesculus pavia/Acer rubrum	Viridiplantae	Streptophyta	NA	Sapindales	Sapindaceae	13738	100	295
Amoebozoa	DSsoilhome1-100	Magnaporthe oryzae/Epichloe festucae var. lolii/Fusarium sp./Simplicillium lanosoniveum/Fusarium oxysporum/Fusarium graminearum/Fusarium solani/Fusarium proliferatum/Fusarium oxysporum f. sp. dianthi/Fusarium oxysporum f. sp. cumini/Trichoderma minutisporum/Fusarium verticillioides/Tolypocladium geodes/Fusarium oxysporum f. sp. lycopersici/Fusarium sacchari/Fusarium verticillioides 7600/Fusarium …	Fungi/Viridiplantae/NA	Ascomycota/NA/Streptophyta/Basidiomycota	Sordariomycetes/NA/Agaricomycetes/Leotiomycetes	Magnaporthales/Hypocreales/NA/Glomerellales/Caryophyllales/Russulales/Helotiales	Magnaporthaceae/Clavicipitaceae/Nectriaceae/Cordycipitaceae/Hypocreaceae/Ophiocordycipitaceae/Stachybotryaceae/NA/Glomerellaceae/Bionectriaceae/Chenopodiaceae/Auriscalpiaceae/Niessliaceae	111	100	270
Amoebozoa	DSsoilhome1-100	uncultured fungus/Mortierella calciphila/fungal sp./Mortierella sp. SYPF7182/Mortierella sp. BlackDot/Mortierella sp. YECT3/Mortierellales sp. AGED/Mortierella sp. I5-10/Mortierella sp. D41/Mortierella sp. D32/Mortierella sp. D06/Mortierella sp. D05/Mortierella sp. CO-21/Mortierella hyalina/Mortierella minutissima/Mortierella globalpina/Eimeriidae sp. 3F/Mortierella sp. 20006/zygomycete sp. AM-20…	Fungi/NA	NA/Mucoromycota/Apicomplexa/Zoopagomycota	NA/Coccidia	NA/Mortierellales/Eucoccidiorida/Kickxellales	NA/Mortierellaceae/Eimeriidae/Kickxellaceae	100	100	271
Amoebozoa	DSsoilhome1-100	uncultured fungus/dark septate endophyte DS16b/fungal sp./Orbiliaceae sp. 1 MK-2015/Helotiales sp. 1 MK-2015/Rhexocercosporidium carotae/Helotiales sp. MF580/Helicodendron paradoxum/Articulospora tetracladia/Fontanospora fusiramosa/Fontanospora eccentrica/Graphium sp. SDI-2014c/Graphium sp. SDI-2014a/Acremonium sp. 5H1-S3-P4-2/Phialophora sp. 5H1-P3-P7-2/Acremonium sp. 5H1-P3-P5-1/Acremonium sp. …	Fungi	NA/Ascomycota	NA/Orbiliomycetes/Leotiomycetes/Dothideomycetes/Eurotiomycetes	NA/Orbiliales/Helotiales/Venturiales/Chaetothyriales/Capnodiales/Erysiphales/Rhytismatales	NA/Orbiliaceae/Helotiaceae/Myxotrichaceae/Sympoventuriaceae/Leotiaceae/Herpotrichiellaceae/Mycosphaerellaceae/Hyaloscyphaceae/Dermateaceae/Loramycetaceae/Erysiphaceae/Rhytismataceae	90	100	270
Amoebozoa	DSsoilhome1-100	Cryptococcus sp. AspA8.1/Cryptococcus sp. AgosA10.1/Filobasidium elegans/Filobasidium wieringae/Solicoccozyma terricola/Solicoccozyma phenolicus/Filobasidium oeirense/Solicoccozyma terreus/Goffeauzyma agrionensis/Solicoccozyma aeria/Solicoccozyma cf. aeria RUB022/cf. Cryptococcus sp. ATCAJ-21/Goffeauzyma gastrica/Filobasidium globisporum/Cryptococcus sp. CJE6/Solicoccozyma fuscescens/[Cryptococcu…	Fungi	Basidiomycota	Tremellomycetes	Filobasidiales/NA	Filobasidiaceae/Piskurozymaceae/NA	72	100	271
Amoebozoa	DSsoilhome1-100	Paraholosticha pannonica/Keronopsis helluo/Lamtostyla salina/Bistichella cystiformans/Parabistichella variabilis/Oxytrichidae sp. MP29/Bistichella variabilis/Amphisiella magnigranulosa/Orthamphisiella breviseries	NA	NA	Spirotrichea	Urostylida/Stichotrichida/Sporadotrichida/NA	Pseudokeronopsidae/Keronidae/Trachelostylidae/NA/Oxytrichidae/Amphisiellidae	44	100	270
Amoebozoa	DSsoilhome1-100	Parastagonospora nodorum/Helminthosporium velutinum/Helminthosporium tiliae/Helminthosporium solani/Helminthosporium quercinum/Helminthosporium oligosporum/Helminthosporium juglandinum/Helminthosporium hispanicum/Helminthosporium genistae/Helminthosporium caespitosum/Helminthosporium austriacum/Corynespora smithii/Pyrenochaeta sp./Petrakia echinata/Beverwykella pulmonaria/Lindgomycetaceae sp./Pha…	Fungi/Viridiplantae	Ascomycota/NA/Streptophyta/Mucoromycota	Dothideomycetes/NA/Sordariomycetes/Glomeromycetes/Orbiliomycetes/Eurotiomycetes	Pleosporales/NA/Caryophyllales/Glomerales/Orbiliales/Botryosphaeriales/Microascales/Capnodiales/Pyrenulales	Phaeosphaeriaceae/Massarinaceae/Corynesporascaceae/Cucurbitariaceae/Melanommataceae/Lindgomycetaceae/Didymellaceae/Lentitheciaceae/Biatriosporaceae/NA/Sporormiaceae/Nigrogranaceae/Leptosphaeriaceae/Trematosphaeriaceae/Pleosporaceae/Chenopodiaceae/Glomeraceae/Didymosphaeriaceae/Massariaceae/Orbiliaceae/Pseudoperisporiaceae/Phyllostictaceae/Halosphaeriaceae/Mycosphaerellaceae/Testudinaceae/Amorosia…	35	100	270
Amoebozoa	DSsoilhome1-100	Tylenchorhynchus teeni/Bitylenchus dubius	Metazoa	Nematoda	Chromadorea	Tylenchida	Telotylenchidae	31	100	269
Amoebozoa	DSsoilhome1-100	Pseudonocardia dioxanivorans CB1190	NA	Actinobacteria	Actinobacteria	Pseudonocardiales	Pseudonocardiaceae	30	75.7202	225
Amoebozoa	DSsoilhome1-100	Magnohelicospora fuscospora	Fungi	Ascomycota	Dothideomycetes	Venturiales	Venturiaceae	30	98.5185	270
Amoebozoa	DSsoilhome1-100	Harpullia cupanioides/Dodonaea viscosa	Viridiplantae	Streptophyta	NA	Sapindales	Sapindaceae	26	100	274
Amoebozoa	DSsoilhome1-100	Rhogostoma cylindrica	NA	NA	NA	Cryomonadida	Rhogostomidae	25	100	273
Amoebozoa	DSsoilhome1-100	Corynascus verrucosus/Sordariales sp. MF476/Chaetomium sp. MF470/Thermothelomyces thermophila/Thermothelomyces hinnulea/Thermothelomyces thermophila ATCC 42464/Thielavia terrestris NRRL 8126/Chaetomium sp. CQ31/Madurella sp. 'pseudomycetomatis'/Chaetomium sp. 15003/Chaetomium sp. 15002/Chaetomium globosum/Madurella mycetomatis/Humicola fuscoatra var. fuscoatra	Fungi	Ascomycota	Sordariomycetes	Sordariales	Chaetomiaceae/NA	25	100	270
Amoebozoa	DSsoilhome1-100	Chaetomium globosum	Fungi	Ascomycota	Sordariomycetes	Sordariales	Chaetomiaceae	25	99.6296	270
Amoebozoa	DSsoilhome1-100	Heteromita sp. HFCC 924/Cercozoa sp. IVY21ap83t8LS/Cercozoa sp. WA28p82t6LS/Heteromita globosa/soil flagellate AND21	NA	NA	NA	Cercomonadida/NA	Heteromitidae/NA	24	100	274
Amoebozoa	DSsoilhome1-100	fungal sp./Hymenoscyphus sp. B TL-2012/Hyaloscypha aff. paludosa A TL-2012/Hyaloscypha aff. paludosa B TL-2012	Fungi	NA/Ascomycota	NA/Leotiomycetes	NA/Helotiales	NA/Helotiaceae/Hyaloscyphaceae	21	100	270
Amoebozoa	DSsoilhome1-100	Pythium intermedium/Pythium salinum/Pythium attrantheridium	NA	NA	Oomycetes	Pythiales	Pythiaceae	17	100	279
Amoebozoa	DSsoilhome1-100	Eocercomonas sp. HFCC 907/Eocercomonas echina	NA	NA	NA	Cercomonadida	Cercomonadidae	16	100	273
Amoebozoa	DSsoilhome1-100	Fusarium equiseti/fungal sp./Chaetomium sp. 4RF3/Chaetomium cochliodes/Chaetomium globosum/Chaetomium elatum/Leotiomycetes sp. LF826/Neurospora crassa OR74A/fungal sp. GG MB-2013/fungal sp. E MB-2013/Chaetomium sp. CBS 123940/Remersonia thermophila/Chaetomium sp. CPCC 480539/Humicola sp. 18002/Humicola sp. 15005/Chaetomium sp. 15004/Trichocladium asperum/Gelasinospora tetrasperma/Sordaria fimicol…	Fungi	Ascomycota/NA	Sordariomycetes/NA/Leotiomycetes	Hypocreales/NA/Sordariales	Nectriaceae/NA/Chaetomiaceae/Sordariaceae	15	100	270
Amoebozoa	DSsoilhome1-100	Magnaporthe oryzae/Epichloe festucae var. lolii/Fusarium sp./Simplicillium lanosoniveum/Fusarium oxysporum/Fusarium graminearum/Fusarium solani/Fusarium proliferatum/Fusarium oxysporum f. sp. dianthi/Fusarium oxysporum f. sp. cumini/Trichoderma minutisporum/Fusarium verticillioides/Tolypocladium geodes/Fusarium oxysporum f. sp. lycopersici/Fusarium sacchari/Fusarium verticillioides 7600/Fusarium …	Fungi/Viridiplantae/NA	Ascomycota/NA/Streptophyta/Basidiomycota	Sordariomycetes/NA/Agaricomycetes/Leotiomycetes	Magnaporthales/Hypocreales/NA/Glomerellales/Caryophyllales/Russulales/Helotiales	Magnaporthaceae/Clavicipitaceae/Nectriaceae/Cordycipitaceae/Hypocreaceae/Ophiocordycipitaceae/Stachybotryaceae/NA/Glomerellaceae/Bionectriaceae/Chenopodiaceae/Auriscalpiaceae/Reticulascaceae/Niessliaceae	14	99.6296	270
Amoebozoa	DSsoilhome1-100	Syncystis mirabilis	NA	Apicomplexa	Gregarinasina	Neogregarinorida	Syncystidae	14	93.7037	271
Amoebozoa	DSsoilhome1-100	Doryllium sp. Konza IICD-57	Metazoa	Nematoda	Enoplea	Dorylaimida	Leptonchidae	13	100	268
Amoebozoa	DSsoilhome1-100	Aphelidium tribonemae	NA	NA	Aphelidea	NA	NA	13	96.337	273
Amoebozoa	DSsoilhome1-100	uncultured eukaryote	NA	NA	NA	NA	NA	12	99.6337	277
Amoebozoa	DSsoilhome1-100	Cordyceps cylindrica	Fungi	Ascomycota	Sordariomycetes	Hypocreales	Cordycipitaceae	12	99.6296	270
Amoebozoa	DSsoilhome1-100	Clonostachys rosea/fungal sp./Colletotrichum sp. 10SF4/Colletotrichum sp. 10SF1/Colletotrichum sp. 8SF1/Colletotrichum sp. 7SF3/Colletotrichum sp. 7SF1/Colletotrichum sp. 5LF1/Colletotrichum sp. 4LF2/Colletotrichum sp. 2LF1/Bionectria sp. YLZ42/Acremonium persicinum/fungal sp. ZZ MB-2013/Mactra chinensis/Colletotrichum gloeosporioides/Acremonium rutilum/Acremonium blochii/Fusarium sp. TS07/Fusari…	Fungi/Metazoa	Ascomycota/NA/Mollusca	Sordariomycetes/NA/Bivalvia	Hypocreales/NA/Glomerellales/Veneroida	Bionectriaceae/NA/Glomerellaceae/Mactridae/Nectriaceae/Stachybotryaceae	12	100	270
Amoebozoa	DSsoilhome1-100	Eocercomonas exploratorii	NA	NA	NA	Cercomonadida	Cercomonadidae	12	98.1685	273
Amoebozoa	DSsoilhome1-100	Rhizophydium sphaerotheca/Rhizophydium elyensis/Boothiomyces macroporosum	Fungi	Chytridiomycota	Chytridiomycetes	Rhizophydiales	Rhizophydiaceae/Terramycetaceae	11	98.893	271
Amoebozoa	DSsoilhome1-100	Glomeromycotina sp. MIB 8442	Fungi	Mucoromycota	NA	NA	NA	11	100	273
Amoebozoa	DSsoilhome1-100	Paratylenchus cf. neoamblicephalus	Metazoa	Nematoda	Chromadorea	Tylenchida	Tylenchulidae	11	99.2565	269
Amoebozoa	DSsoilhome1-100	Cercomonas sp. HFCC 900/Cercomonas braziliensis/Cercomonas hiberna/Cercomonas aff. longicauda/Cercomonas sp. HFCC52/Cercomonas alexieffi/Cercomonas plasmodialis	NA	NA	NA	Cercomonadida	Cercomonadidae	10	97.8182	275
Apicomplexa C	DSsoilhome1-100	Bradyrhizobium lablabi/Bradyrhizobium ottawaense	NA	Proteobacteria	Alphaproteobacteria	Rhizobiales	Bradyrhizobiaceae	53	90.6874	451
Apicomplexa C	DSsoilhome1-100	Amycolatopsis methanolica 239/Mycobacterium gilvum Spyr1/Mycobacterium gilvum PYR-GCK	NA	Actinobacteria	Actinobacteria	Pseudonocardiales/Corynebacteriales	Pseudonocardiaceae/Mycobacteriaceae	23	91.3907	302
Kinetoplastida	DSsoilhome1-100	Bodonidae sp. river Thames/Neobodo designis	NA	NA	NA	Kinetoplastida	Bodonidae	426	79.3651	223
Kinetoplastida	DSsoilhome1-100	Sandaracinus amylolyticus	NA	Proteobacteria	Deltaproteobacteria	Myxococcales	Sandaracinaceae	60	73.1765	402
Kinetoplastida	DSsoilhome1-100	Bradyrhizobium diazoefficiens	NA	Proteobacteria	Alphaproteobacteria	Rhizobiales	Bradyrhizobiaceae	48	95.7082	232
Kinetoplastida	DSsoilhome1-100	Rhodopseudomonas palustris HaA2	NA	Proteobacteria	Alphaproteobacteria	Rhizobiales	Bradyrhizobiaceae	25	87.3913	229
Kinetoplastida	DSsoilhome1-100	Rhynchomonas nasuta	NA	NA	NA	Kinetoplastida	Bodonidae	17	94.1423	237
Kinetoplastida	DSsoilhome1-100	Bodonidae sp. river Thames	NA	NA	NA	Kinetoplastida	Bodonidae	13	87.5556	246
Kinetoplastida	DSsoilhome1-100	Neobodo designis	NA	NA	NA	Kinetoplastida	Bodonidae	12	70.1195	184
Platyhelminthes	DSsoilhome1-100	Dysoxylum spectabile/Alectryon connatus/Schinus molle/Bursera inaguensis	Viridiplantae	Streptophyta	NA	Sapindales	Meliaceae/Sapindaceae/Anacardiaceae/Burseraceae	38	100	361
Platyhelminthes	DSsoilhome1-100	Sordaria macrospora	Fungi	Ascomycota	Sordariomycetes	Sordariales	Sordariaceae	27	99.169	361
Nematoda C	DSsoilhome1-100	Diphtherophora obesus/Diphtherophora cf. lata 9 Mile 1-28 LP2-03	Metazoa	Nematoda	Enoplea	Triplonchida	Diphtherophoridae	45	99.1429	350
Amoebozoa	DSsoilhome1-10	Xanthoceras sorbifolium/Aesculus pavia/Acer rubrum	Viridiplantae	Streptophyta	NA	Sapindales	Sapindaceae	15461	100	295
Amoebozoa	DSsoilhome1-10	uncultured fungus/Mortierella calciphila/fungal sp./Mortierella sp. SYPF7182/Mortierella sp. BlackDot/Mortierella sp. YECT3/Mortierellales sp. AGED/Mortierella sp. I5-10/Mortierella sp. D41/Mortierella sp. D32/Mortierella sp. D06/Mortierella sp. D05/Mortierella sp. CO-21/Mortierella hyalina/Mortierella minutissima/Mortierella globalpina/Eimeriidae sp. 3F/Mortierella sp. 20006/zygomycete sp. AM-20…	Fungi/NA	NA/Mucoromycota/Apicomplexa/Zoopagomycota	NA/Coccidia	NA/Mortierellales/Eucoccidiorida/Kickxellales	NA/Mortierellaceae/Eimeriidae/Kickxellaceae	157	100	272
Amoebozoa	DSsoilhome1-10	uncultured fungus/dark septate endophyte DS16b/fungal sp./Orbiliaceae sp. 1 MK-2015/Helotiales sp. 1 MK-2015/Rhexocercosporidium carotae/Helotiales sp. MF580/Helicodendron paradoxum/Articulospora tetracladia/Fontanospora fusiramosa/Fontanospora eccentrica/Graphium sp. SDI-2014c/Graphium sp. SDI-2014a/Acremonium sp. 5H1-S3-P4-2/Phialophora sp. 5H1-P3-P7-2/Acremonium sp. 5H1-P3-P5-1/Acremonium sp. …	Fungi	NA/Ascomycota	NA/Orbiliomycetes/Leotiomycetes/Dothideomycetes/Eurotiomycetes	NA/Orbiliales/Helotiales/Venturiales/Chaetothyriales/Capnodiales/Erysiphales/Rhytismatales	NA/Orbiliaceae/Helotiaceae/Myxotrichaceae/Sympoventuriaceae/Leotiaceae/Herpotrichiellaceae/Mycosphaerellaceae/Hyaloscyphaceae/Dermateaceae/Loramycetaceae/Erysiphaceae/Rhytismataceae	107	100	270
Amoebozoa	DSsoilhome1-10	Cryptococcus sp. AspA8.1/Cryptococcus sp. AgosA10.1/Filobasidium elegans/Filobasidium wieringae/Solicoccozyma terricola/Solicoccozyma phenolicus/Filobasidium oeirense/Solicoccozyma terreus/Goffeauzyma agrionensis/Solicoccozyma aeria/Solicoccozyma cf. aeria RUB022/cf. Cryptococcus sp. ATCAJ-21/Goffeauzyma gastrica/Filobasidium globisporum/Cryptococcus sp. CJE6/Solicoccozyma fuscescens/[Cryptococcu…	Fungi	Basidiomycota	Tremellomycetes	Filobasidiales/NA	Filobasidiaceae/Piskurozymaceae/NA	97	100	271
Amoebozoa	DSsoilhome1-10	Magnaporthe oryzae/Epichloe festucae var. lolii/Fusarium sp./Simplicillium lanosoniveum/Fusarium oxysporum/Fusarium graminearum/Fusarium solani/Fusarium proliferatum/Fusarium oxysporum f. sp. dianthi/Fusarium oxysporum f. sp. cumini/Trichoderma minutisporum/Fusarium verticillioides/Tolypocladium geodes/Fusarium oxysporum f. sp. lycopersici/Fusarium sacchari/Fusarium verticillioides 7600/Fusarium …	Fungi/Viridiplantae/NA	Ascomycota/NA/Streptophyta/Basidiomycota	Sordariomycetes/NA/Agaricomycetes/Leotiomycetes	Magnaporthales/Hypocreales/NA/Glomerellales/Caryophyllales/Russulales/Helotiales	Magnaporthaceae/Clavicipitaceae/Nectriaceae/Cordycipitaceae/Hypocreaceae/Ophiocordycipitaceae/Stachybotryaceae/NA/Glomerellaceae/Bionectriaceae/Chenopodiaceae/Auriscalpiaceae/Niessliaceae	80	100	270
Amoebozoa	DSsoilhome1-10	Tylenchorhynchus teeni/Bitylenchus dubius	Metazoa	Nematoda	Chromadorea	Tylenchida	Telotylenchidae	61	100	269
Amoebozoa	DSsoilhome1-10	Syncystis mirabilis	NA	Apicomplexa	Gregarinasina	Neogregarinorida	Syncystidae	55	93.7037	271
Amoebozoa	DSsoilhome1-10	Rhogostoma cylindrica	NA	NA	NA	Cryomonadida	Rhogostomidae	36	100	273
Amoebozoa	DSsoilhome1-10	Paraholosticha pannonica/Keronopsis helluo/Lamtostyla salina/Bistichella cystiformans/Parabistichella variabilis/Oxytrichidae sp. MP29/Bistichella variabilis/Amphisiella magnigranulosa/Orthamphisiella breviseries	NA	NA	Spirotrichea	Urostylida/Stichotrichida/Sporadotrichida/NA	Pseudokeronopsidae/Keronidae/Trachelostylidae/NA/Oxytrichidae/Amphisiellidae	36	100	270
Amoebozoa	DSsoilhome1-10	Eocercomonas exploratorii	NA	NA	NA	Cercomonadida	Cercomonadidae	35	100	273
Amoebozoa	DSsoilhome1-10	Eocercomonas sp. HFCC 907/Eocercomonas echina	NA	NA	NA	Cercomonadida	Cercomonadidae	32	100	278
Amoebozoa	DSsoilhome1-10	Clonostachys rosea/fungal sp./Colletotrichum sp. 10SF4/Colletotrichum sp. 10SF1/Colletotrichum sp. 8SF1/Colletotrichum sp. 7SF3/Colletotrichum sp. 7SF1/Colletotrichum sp. 5LF1/Colletotrichum sp. 4LF2/Colletotrichum sp. 2LF1/Bionectria sp. YLZ42/Acremonium persicinum/fungal sp. ZZ MB-2013/Mactra chinensis/Colletotrichum gloeosporioides/Acremonium rutilum/Acremonium blochii/Fusarium sp. TS07/Fusari…	Fungi/Metazoa	Ascomycota/NA/Mollusca	Sordariomycetes/NA/Bivalvia	Hypocreales/NA/Glomerellales/Veneroida	Bionectriaceae/NA/Glomerellaceae/Mactridae/Nectriaceae/Stachybotryaceae	30	100	270
Amoebozoa	DSsoilhome1-10	uncultured eukaryote	NA	NA	NA	NA	NA	26	99.6337	273
Amoebozoa	DSsoilhome1-10	Parastagonospora nodorum/Helminthosporium velutinum/Helminthosporium tiliae/Helminthosporium solani/Helminthosporium quercinum/Helminthosporium oligosporum/Helminthosporium juglandinum/Helminthosporium hispanicum/Helminthosporium genistae/Helminthosporium caespitosum/Helminthosporium austriacum/Corynespora smithii/Pyrenochaeta sp./Petrakia echinata/Beverwykella pulmonaria/Lindgomycetaceae sp./Pha…	Fungi/Viridiplantae	Ascomycota/NA/Streptophyta/Mucoromycota	Dothideomycetes/NA/Sordariomycetes/Glomeromycetes/Orbiliomycetes/Eurotiomycetes	Pleosporales/NA/Caryophyllales/Glomerales/Orbiliales/Botryosphaeriales/Microascales/Capnodiales/Pyrenulales	Phaeosphaeriaceae/Massarinaceae/Corynesporascaceae/Cucurbitariaceae/Melanommataceae/Lindgomycetaceae/Didymellaceae/Lentitheciaceae/Biatriosporaceae/NA/Sporormiaceae/Nigrogranaceae/Leptosphaeriaceae/Trematosphaeriaceae/Pleosporaceae/Chenopodiaceae/Glomeraceae/Didymosphaeriaceae/Massariaceae/Orbiliaceae/Pseudoperisporiaceae/Phyllostictaceae/Halosphaeriaceae/Mycosphaerellaceae/Testudinaceae/Amorosia…	26	100	270
Amoebozoa	DSsoilhome1-10	fungal sp./Hymenoscyphus sp. B TL-2012/Hyaloscypha aff. paludosa A TL-2012/Hyaloscypha aff. paludosa B TL-2012	Fungi	NA/Ascomycota	NA/Leotiomycetes	NA/Helotiales	NA/Helotiaceae/Hyaloscyphaceae	25	100	270
Amoebozoa	DSsoilhome1-10	Allas sp. 2 JMS-2012/Allas sp. 1 JMS-2012/Allas diplophysa	NA	NA	NA	Thaumatomonadida	NA	23	99.2754	276
Amoebozoa	DSsoilhome1-10	Cercomonas sp. HFCC 906/Cercozoa sp. TGS5/Cercomonas vacuolata	NA	NA	NA	Cercomonadida/NA	Cercomonadidae/NA	23	100	274
Amoebozoa	DSsoilhome1-10	Heteromita sp. HFCC 924/Cercozoa sp. IVY21ap83t8LS/Cercozoa sp. WA28p82t6LS/Heteromita globosa/soil flagellate AND21	NA	NA	NA	Cercomonadida/NA	Heteromitidae/NA	20	100	274
Amoebozoa	DSsoilhome1-10	Pythium intermedium/Pythium salinum/Pythium attrantheridium	NA	NA	Oomycetes	Pythiales	Pythiaceae	20	100	279
Amoebozoa	DSsoilhome1-10	Glomeromycotina sp. MIB 8442	Fungi	Mucoromycota	NA	NA	NA	19	100	273
Amoebozoa	DSsoilhome1-10	Tricholoma virgatum/Tricholoma flavovirens/Cortinarius aurilicis	Fungi	Basidiomycota	Agaricomycetes	Agaricales	Tricholomataceae/Cortinariaceae	19	100	271
Amoebozoa	DSsoilhome1-10	Cercomonas sp. HFCC 900/Cercomonas braziliensis/Cercomonas hiberna/Cercomonas aff. longicauda/Cercomonas sp. HFCC52/Cercomonas alexieffi/Cercomonas plasmodialis	NA	NA	NA	Cercomonadida	Cercomonadidae	19	97.8182	275
Amoebozoa	DSsoilhome1-10	Corynascus verrucosus/Sordariales sp. MF476/Chaetomium sp. MF470/Thermothelomyces thermophila/Thermothelomyces hinnulea/Thermothelomyces thermophila ATCC 42464/Thielavia terrestris NRRL 8126/Chaetomium sp. CQ31/Madurella sp. 'pseudomycetomatis'/Chaetomium sp. 15003/Chaetomium sp. 15002/Chaetomium globosum/Madurella mycetomatis/Humicola fuscoatra var. fuscoatra	Fungi	Ascomycota	Sordariomycetes	Sordariales	Chaetomiaceae/NA	17	100	270
Amoebozoa	DSsoilhome1-10	Harpullia cupanioides/Dodonaea viscosa	Viridiplantae	Streptophyta	NA	Sapindales	Sapindaceae	16	100	274
Amoebozoa	DSsoilhome1-10	Cercomonas alexieffi	NA	NA	NA	Cercomonadida	Cercomonadidae	16	99.2727	275
Amoebozoa	DSsoilhome1-10	uncultured fungus/Mortierella calciphila/fungal sp./Mortierella sp. SYPF7182/Mortierella sp. BlackDot/Mortierella sp. YECT3/Mortierellales sp. AGED/Mortierella sp. I5-10/Mortierella sp. D41/Mortierella sp. D32/Mortierella sp. D06/Mortierella sp. D05/Mortierella sp. CO-21/Mortierella hyalina/Mortierella minutissima/Mortierella globalpina/Eimeriidae sp. 3F/Mortierella sp. 20006/zygomycete sp. AM-20…	Fungi/NA	NA/Mucoromycota/Apicomplexa/Zoopagomycota	NA/Coccidia	NA/Mortierellales/Eucoccidiorida/Kickxellales	NA/Mortierellaceae/Eimeriidae/Kickxellaceae	16	99.262	271
Amoebozoa	DSsoilhome1-10	Cystofilobasidium macerans/Cystofilobasidium capitatum	Fungi	Basidiomycota	Tremellomycetes	Cystofilobasidiales	Cystofilobasidiaceae	15	100	271
Amoebozoa	DSsoilhome1-10	Fusarium equiseti/fungal sp./Chaetomium sp. 4RF3/Chaetomium cochliodes/Chaetomium globosum/Chaetomium elatum/Leotiomycetes sp. LF826/Neurospora crassa OR74A/fungal sp. GG MB-2013/fungal sp. E MB-2013/Chaetomium sp. CBS 123940/Remersonia thermophila/Chaetomium sp. CPCC 480539/Humicola sp. 18002/Humicola sp. 15005/Chaetomium sp. 15004/Trichocladium asperum/Gelasinospora tetrasperma/Sordaria fimicol…	Fungi	Ascomycota/NA	Sordariomycetes/NA/Leotiomycetes	Hypocreales/NA/Sordariales	Nectriaceae/NA/Chaetomiaceae/Sordariaceae	15	100	270
Amoebozoa	DSsoilhome1-10	Ichthyosporea sp. NK52	NA	NA	Ichthyosporea	NA	NA	15	96.7626	279
Amoebozoa	DSsoilhome1-10	Burgoa anomala/Sistotrema brinkmannii/Sistotrema oblongisporum/Sistotrema athelioides/Sistotrema biggsiae/Sistotrema efibulatum/Burgella flavoparmeliae/Sistotrema sernanderi/Sistotrema eximum	Fungi	Basidiomycota	Agaricomycetes	Cantharellales/Corticiales	NA/Corticiaceae	14	100	271
Diplomonadida	DSsoilhome1-10	Myxococcus fulvus 124B02	NA	Proteobacteria	Deltaproteobacteria	Myxococcales	Myxococcaceae	56	72.8448	227
Diplomonadida	DSsoilhome1-10	Cystobacter fuscus	NA	Proteobacteria	Deltaproteobacteria	Myxococcales	Archangiaceae	17	72.4138	229
Apicomplexa C	DSsoilhome1-10	Bradyrhizobium lablabi/Bradyrhizobium ottawaense	NA	Proteobacteria	Alphaproteobacteria	Rhizobiales	Bradyrhizobiaceae	61	90.6874	451
Apicomplexa C	DSsoilhome1-10	uncultured Perkinsea	NA	NA	NA	NA	NA	41	90.3382	416
Apicomplexa C	DSsoilhome1-10	Rhodopseudomonas palustris CGA009	NA	Proteobacteria	Alphaproteobacteria	Rhizobiales	Bradyrhizobiaceae	30	71.4829	265
Apicomplexa C	DSsoilhome1-10	Bradyrhizobium sp. BTAi1	NA	Proteobacteria	Alphaproteobacteria	Rhizobiales	Bradyrhizobiaceae	29	81.4159	224
Apicomplexa C	DSsoilhome1-10	Rhodopseudomonas palustris BisA53	NA	Proteobacteria	Alphaproteobacteria	Rhizobiales	Bradyrhizobiaceae	23	70.0441	234
Apicomplexa C	DSsoilhome1-10	Bradyrhizobium oligotrophicum S58	NA	Proteobacteria	Alphaproteobacteria	Rhizobiales	Bradyrhizobiaceae	23	73.253	394
Kinetoplastida	DSsoilhome1-10	Rhynchomonas nasuta	NA	NA	NA	Kinetoplastida	Bodonidae	1461	94.5607	238
Kinetoplastida	DSsoilhome1-10	Bodonidae sp. river Thames/Neobodo designis	NA	NA	NA	Kinetoplastida	Bodonidae	923	79.3651	223
Kinetoplastida	DSsoilhome1-10	Sandaracinus amylolyticus	NA	Proteobacteria	Deltaproteobacteria	Myxococcales	Sandaracinaceae	307	73.1765	402
Kinetoplastida	DSsoilhome1-10	Bodonidae sp. river Thames	NA	NA	NA	Kinetoplastida	Bodonidae	231	87.5556	246
Kinetoplastida	DSsoilhome1-10	Rhodopseudomonas palustris HaA2	NA	Proteobacteria	Alphaproteobacteria	Rhizobiales	Bradyrhizobiaceae	160	87.3913	229
Kinetoplastida	DSsoilhome1-10	Lysobacter capsici	NA	Proteobacteria	Gammaproteobacteria	Xanthomonadales	Xanthomonadaceae	82	83.6299	281
Kinetoplastida	DSsoilhome1-10	Dimastigella trypaniformis	NA	NA	NA	Kinetoplastida	Bodonidae	45	98.7342	240
Kinetoplastida	DSsoilhome1-10	Acidobacteria bacterium Mor1	NA	Acidobacteria	NA	NA	NA	24	70.3081	362
Kinetoplastida	DSsoilhome1-10	Rhynchobodo sp. HFCC304	NA	NA	NA	Kinetoplastida	Bodonidae	24	94.3723	232
Kinetoplastida	DSsoilhome1-10	Bradyrhizobium lablabi/Bradyrhizobium ottawaense	NA	Proteobacteria	Alphaproteobacteria	Rhizobiales	Bradyrhizobiaceae	23	91.5323	247
Kinetoplastida	DSsoilhome1-10	Dimastigella mimosa/Dimastigella trypaniformis	NA	NA	NA	Kinetoplastida	Bodonidae	23	96.6245	237
Kinetoplastida	DSsoilhome1-10	Neobodo designis	NA	NA	NA	Kinetoplastida	Bodonidae	22	70.1195	184
Platyhelminthes	DSsoilhome1-10	Dysoxylum spectabile/Alectryon connatus/Schinus molle/Bursera inaguensis	Viridiplantae	Streptophyta	NA	Sapindales	Meliaceae/Sapindaceae/Anacardiaceae/Burseraceae	394	100	361
Platyhelminthes	DSsoilhome1-10	Scytalidium album/Galactomyces candidum/Xylogone sphaerospora/Scytalidium sp. KB-2017a/Cenangiopsis sp. KL377/Trochila laurocerasi/Trochila craterium/fungal sp./Helotiales sp. 2 MK-2015/Helotiales sp. A3G/Leptodontidium sp. FMR 11834/Haplographium delicatum/Scytalidium sp. WHP_2014/Helotiales sp. DU60/Xylogone sp. EM-2014/Ceuthospora sp. CLX3539/Ceuthospora sp. CLX3538/Ceuthospora sp. CLX2710/Ceu…	Fungi	Ascomycota/NA	Leotiomycetes/Saccharomycetes/NA/Dothideomycetes	NA/Saccharomycetales/Helotiales/Phacidiales/Botryosphaeriales/Dothideales/Rhytismatales	NA/Dipodascaceae/Cenangiaceae/Hyaloscyphaceae/Phacidiaceae/Dermateaceae/Botryosphaeriaceae/Bulgariaceae/Helotiaceae/Dothioraceae/Rhytismataceae/Myxotrichaceae	64	100	361
Platyhelminthes	DSsoilhome1-10	Tylenchorhynchus teeni	Metazoa	Nematoda	Chromadorea	Tylenchida	Telotylenchidae	58	94.0678	358
Platyhelminthes	DSsoilhome1-10	Gliocladiopsis sp. YZL-2017a/Xepicula leucotricha/Ascomycota sp./Myrothecium uttaraditense/Myrothecium sp. DGD-2016a/Clonostachys sp. B3/fungal sp./Nectria sp. P1A2/Hypocreales sp. MF489/Hypocreales sp. LF213/Clonostachys rosea/Bionectria sp. YLZ42/Myrothecium sp. OUCMDZ-2784/Mactra chinensis/Neonectria candida/Neonectria faginata/Ilyonectria destructans/Neonectria neomacrospora/Gliocladiopsis sp…	Fungi/Metazoa	Ascomycota/NA/Mollusca	Sordariomycetes/NA/Bivalvia/Dothideomycetes	Hypocreales/NA/Veneroida	Nectriaceae/Stachybotryaceae/NA/Bionectriaceae/Mactridae/Niessliaceae/Ophiocordycipitaceae	27	99.169	361
Platyhelminthes	DSsoilhome1-10	Xanthomonas sacchari	NA	Proteobacteria	Gammaproteobacteria	Xanthomonadales	Xanthomonadaceae	24	70.9898	285
Platyhelminthes	DSsoilhome1-10	Sordaria macrospora	Fungi	Ascomycota	Sordariomycetes	Sordariales	Sordariaceae	10	99.169	361
Nematoda A	DSsoilhome1-10	Filenchus discrepans/Tylenchidae sp. NK-2011c/Filenchus sp. Konza VIIEE-78	Metazoa	Nematoda	Chromadorea	Tylenchida	Tylenchidae	17	100	284
Nematoda C	DSsoilhome1-10	Diphtherophora obesus/Diphtherophora cf. lata 9 Mile 1-28 LP2-03	Metazoa	Nematoda	Enoplea	Triplonchida	Diphtherophoridae	1617	99.1429	370
Nematoda C	DSsoilhome1-10	Cryphodera sinensis/Cryphodera brinkmani/Scutellonema bradys	Metazoa	Nematoda	Chromadorea	Tylenchida	Heteroderidae/Hoplolaimidae	32	83.3811	349
Amoebozoa	DSsoil2_2-17_1-100	Xanthoceras sorbifolium/Aesculus pavia/Acer rubrum	Viridiplantae	Streptophyta	NA	Sapindales	Sapindaceae	4271	100	295
Amoebozoa	DSsoil2_2-17_1-100	Xiphinema americanum/Xiphinema rivesi/Xiphinema georgianum/Xiphinema floridae/Xiphinema citricolum/Xiphinema cf. americanum RN-2005/Xiphinema cf. americanum 9 Mile 4c2-7	Metazoa	Nematoda	Enoplea	Dorylaimida	Longidoridae	998	100	291
Amoebozoa	DSsoil2_2-17_1-100	uncultured fungus/Mortierella calciphila/fungal sp./Mortierella sp. SYPF7182/Mortierella sp. BlackDot/Mortierella sp. YECT3/Mortierellales sp. AGED/Mortierella sp. I5-10/Mortierella sp. D41/Mortierella sp. D32/Mortierella sp. D06/Mortierella sp. D05/Mortierella sp. CO-21/Mortierella hyalina/Mortierella minutissima/Mortierella globalpina/Eimeriidae sp. 3F/Mortierella sp. 20006/zygomycete sp. AM-20…	Fungi/NA	NA/Mucoromycota/Apicomplexa/Zoopagomycota	NA/Coccidia	NA/Mortierellales/Eucoccidiorida/Kickxellales	NA/Mortierellaceae/Eimeriidae/Kickxellaceae	405	100	272
Amoebozoa	DSsoil2_2-17_1-100	Tylenchorhynchus teeni/Bitylenchus dubius	Metazoa	Nematoda	Chromadorea	Tylenchida	Telotylenchidae	249	100	269
Amoebozoa	DSsoil2_2-17_1-100	Cerastium arcticum	Viridiplantae	Streptophyta	NA	Caryophyllales	Caryophyllaceae	204	100	273
Amoebozoa	DSsoil2_2-17_1-100	Filamoeba nolandi	NA	NA	NA	NA	Echinamoebidae	202	97.6261	338
Amoebozoa	DSsoil2_2-17_1-100	Pseudonocardia dioxanivorans CB1190	NA	Actinobacteria	Actinobacteria	Pseudonocardiales	Pseudonocardiaceae	174	75.7202	225
Amoebozoa	DSsoil2_2-17_1-100	Rhizophydium sphaerotheca/Rhizophydium elyensis/Boothiomyces macroporosum	Fungi	Chytridiomycota	Chytridiomycetes	Rhizophydiales	Rhizophydiaceae/Terramycetaceae	171	98.893	271
Amoebozoa	DSsoil2_2-17_1-100	uncultured fungus/dark septate endophyte DS16b/fungal sp./Orbiliaceae sp. 1 MK-2015/Helotiales sp. 1 MK-2015/Rhexocercosporidium carotae/Helotiales sp. MF580/Helicodendron paradoxum/Articulospora tetracladia/Fontanospora fusiramosa/Fontanospora eccentrica/Graphium sp. SDI-2014c/Graphium sp. SDI-2014a/Acremonium sp. 5H1-S3-P4-2/Phialophora sp. 5H1-P3-P7-2/Acremonium sp. 5H1-P3-P5-1/Acremonium sp. …	Fungi	NA/Ascomycota	NA/Orbiliomycetes/Leotiomycetes/Dothideomycetes/Eurotiomycetes	NA/Orbiliales/Helotiales/Venturiales/Chaetothyriales/Capnodiales/Erysiphales/Rhytismatales	NA/Orbiliaceae/Helotiaceae/Myxotrichaceae/Sympoventuriaceae/Leotiaceae/Herpotrichiellaceae/Mycosphaerellaceae/Hyaloscyphaceae/Dermateaceae/Loramycetaceae/Erysiphaceae/Rhytismataceae	117	100	270
Amoebozoa	DSsoil2_2-17_1-100	Penardia sp. NVam1/Cercomonas sp. ATCC PRA-21/soil flagellate AND25/Cercomonas sp. LargeSA	NA	NA	NA	Vampyrellida/Cercomonadida	NA/Cercomonadidae	103	89.4545	275
Amoebozoa	DSsoil2_2-17_1-100	Dictyamoeba vorax	NA	NA	NA	NA	NA	100	89.1176	344
Amoebozoa	DSsoil2_2-17_1-100	Glomus macrocarpum	Fungi	Mucoromycota	Glomeromycetes	Glomerales	Glomeraceae	93	99.6324	272
Amoebozoa	DSsoil2_2-17_1-100	Corynascus verrucosus/Sordariales sp. MF476/Chaetomium sp. MF470/Thermothelomyces thermophila/Thermothelomyces hinnulea/Thermothelomyces thermophila ATCC 42464/Thielavia terrestris NRRL 8126/Chaetomium sp. CQ31/Madurella sp. 'pseudomycetomatis'/Chaetomium sp. 15003/Chaetomium sp. 15002/Chaetomium globosum/Madurella mycetomatis/Humicola fuscoatra var. fuscoatra	Fungi	Ascomycota	Sordariomycetes	Sordariales	Chaetomiaceae/NA	81	100	270
Amoebozoa	DSsoil2_2-17_1-100	Chaetomium globosum	Fungi	Ascomycota	Sordariomycetes	Sordariales	Chaetomiaceae	72	99.6296	270
Amoebozoa	DSsoil2_2-17_1-100	Dimorpha sp. ATCC PRA-54/Dimorpha-like sp. ATCC 50522	NA	NA	NA	NA	NA	72	98.1884	276
Amoebozoa	DSsoil2_2-17_1-100	Nudifila producta	NA	NA	NA	NA	NA	65	98.8971	272
Amoebozoa	DSsoil2_2-17_1-100	Phycicoccus dokdonensis/Kribbella flavida DSM 17836	NA	Actinobacteria	Actinobacteria	Micrococcales/Propionibacteriales	Intrasporangiaceae/Nocardioidaceae	62	84.8592	281
Amoebozoa	DSsoil2_2-17_1-100	fungal sp./Hymenoscyphus sp. B TL-2012/Hyaloscypha aff. paludosa A TL-2012/Hyaloscypha aff. paludosa B TL-2012	Fungi	NA/Ascomycota	NA/Leotiomycetes	NA/Helotiales	NA/Helotiaceae/Hyaloscyphaceae	61	100	270
Amoebozoa	DSsoil2_2-17_1-100	uncultured fungus	Fungi	NA	NA	NA	NA	57	99.631	271
Amoebozoa	DSsoil2_2-17_1-100	Eocercomonas exploratorii	NA	NA	NA	Cercomonadida	Cercomonadidae	53	98.1685	273
Amoebozoa	DSsoil2_2-17_1-100	Taraxacum officinale/Taraxacum obtusifrons/Taraxacum amplum/Taraxacum sp. RHS-2016/Taraxacum kok-saghyz	Viridiplantae	Streptophyta	NA	Asterales	Asteraceae	47	100	273
Amoebozoa	DSsoil2_2-17_1-100	Methyloversatilis sp. RAC08	NA	Proteobacteria	Betaproteobacteria	Nitrosomonadales	Sterolibacteriaceae	45	76.8997	328
Amoebozoa	DSsoil2_2-17_1-100	Cryptococcus sp. AspA8.1/Cryptococcus sp. AgosA10.1/Filobasidium elegans/Filobasidium wieringae/Solicoccozyma terricola/Solicoccozyma phenolicus/Filobasidium oeirense/Solicoccozyma terreus/Goffeauzyma agrionensis/Solicoccozyma aeria/Solicoccozyma cf. aeria RUB022/cf. Cryptococcus sp. ATCAJ-21/Goffeauzyma gastrica/Filobasidium globisporum/Cryptococcus sp. CJE6/Solicoccozyma fuscescens/[Cryptococcu…	Fungi	Basidiomycota	Tremellomycetes	Filobasidiales/NA	Filobasidiaceae/Piskurozymaceae/NA	43	100	271
Amoebozoa	DSsoil2_2-17_1-100	Spongospora subterranea f. sp. nasturtii	NA	NA	NA	NA	Plasmodiophoridae	36	100	274
Amoebozoa	DSsoil2_2-17_1-100	Sphaerobacter thermophilus DSM 20745	NA	Chloroflexi	Thermomicrobia	Sphaerobacterales	Sphaerobacteraceae	35	83.2669	251
Amoebozoa	DSsoil2_2-17_1-100	Parastagonospora nodorum/Helminthosporium velutinum/Helminthosporium tiliae/Helminthosporium solani/Helminthosporium quercinum/Helminthosporium oligosporum/Helminthosporium juglandinum/Helminthosporium hispanicum/Helminthosporium genistae/Helminthosporium caespitosum/Helminthosporium austriacum/Corynespora smithii/Pyrenochaeta sp./Petrakia echinata/Beverwykella pulmonaria/Lindgomycetaceae sp./Pha…	Fungi/Viridiplantae	Ascomycota/NA/Streptophyta/Mucoromycota	Dothideomycetes/NA/Sordariomycetes/Glomeromycetes/Orbiliomycetes/Eurotiomycetes	Pleosporales/NA/Caryophyllales/Glomerales/Orbiliales/Botryosphaeriales/Microascales/Capnodiales/Pyrenulales	Phaeosphaeriaceae/Massarinaceae/Corynesporascaceae/Cucurbitariaceae/Melanommataceae/Lindgomycetaceae/Didymellaceae/Lentitheciaceae/Biatriosporaceae/NA/Sporormiaceae/Nigrogranaceae/Leptosphaeriaceae/Trematosphaeriaceae/Pleosporaceae/Chenopodiaceae/Glomeraceae/Didymosphaeriaceae/Massariaceae/Orbiliaceae/Pseudoperisporiaceae/Phyllostictaceae/Halosphaeriaceae/Mycosphaerellaceae/Testudinaceae/Amorosia…	33	100	270
Amoebozoa	DSsoil2_2-17_1-100	Cystofilobasidium macerans/Cystofilobasidium capitatum	Fungi	Basidiomycota	Tremellomycetes	Cystofilobasidiales	Cystofilobasidiaceae	31	100	271
Amoebozoa	DSsoil2_2-17_1-100	Rhizophydium sp. JEL223/Rhizophydium sp. JEL316	Fungi	Chytridiomycota	Chytridiomycetes	Rhizophydiales	Rhizophydiaceae	30	99.631	271
Amoebozoa	DSsoil2_2-17_1-100	Heteromita sp. HFCC 924/Cercozoa sp. IVY21ap83t8LS/Cercozoa sp. WA28p82t6LS/Heteromita globosa/soil flagellate AND21	NA	NA	NA	Cercomonadida/NA	Heteromitidae/NA	26	100	274
Amoebozoa	DSsoil2_2-17_1-100	Clonostachys rosea/fungal sp./Colletotrichum sp. 10SF4/Colletotrichum sp. 10SF1/Colletotrichum sp. 8SF1/Colletotrichum sp. 7SF3/Colletotrichum sp. 7SF1/Colletotrichum sp. 5LF1/Colletotrichum sp. 4LF2/Colletotrichum sp. 2LF1/Bionectria sp. YLZ42/Acremonium persicinum/fungal sp. ZZ MB-2013/Mactra chinensis/Colletotrichum gloeosporioides/Acremonium rutilum/Acremonium blochii/Fusarium sp. TS07/Fusari…	Fungi/Metazoa	Ascomycota/NA/Mollusca	Sordariomycetes/NA/Bivalvia	Hypocreales/NA/Glomerellales/Veneroida	Bionectriaceae/NA/Glomerellaceae/Mactridae/Nectriaceae/Stachybotryaceae	25	100	270
Amoebozoa	DSsoil2_2-17_1-100	Leptomyxa sp. AS-2016b	NA	NA	NA	Leptomyxida	Leptomyxidae	25	98.6063	286
Amoebozoa	DSsoil2_2-17_1-100	Eocercomonas sp. HFCC 907/Eocercomonas echina	NA	NA	NA	Cercomonadida	Cercomonadidae	23	100	278
Amoebozoa	DSsoil2_2-17_1-100	Stramenopile sp. MAST-12 KKTS_E5	NA	NA	NA	NA	NA	23	99.6337	273
Amoebozoa	DSsoil2_2-17_1-100	Gymnophrys sp. ATCC 50923/Cercozoa sp. DDB-2008e/Gymnophrys cometa	NA	NA	NA	NA	NA	23	97.0696	274
Amoebozoa	DSsoil2_2-17_1-100	Didymoeca costata/Didymoeca elongata/Stephanoeca arndti/Choanoflagellida sp. SL163/Lelapiella incrustans/Murrayona phanolepis	NA/Metazoa	NA/Porifera	NA/Calcarea	Choanoflagellida/Murrayonida	Stephanoecidae/NA/Lelapiellidae/Murrayonidae	22	93.3579	271
Amoebozoa	DSsoil2_2-17_1-100	Vexillifera armata	NA	NA	NA	NA	Vexilliferidae	22	84.5697	343
Amoebozoa	DSsoil2_2-17_1-100	Allas sp. JJP-2003	NA	NA	NA	Thaumatomonadida	NA	22	94.1606	274
Amoebozoa	DSsoil2_2-17_1-100	Cephalotrichum stemonitis/Pseudallescheria sp. MJ-X15/Scopulariopsis brevicaulis/Petriella setifera/Pseudallescheria sp. x13-118/Pseudallescheria sp. T55/Pseudallescheria sp. D42/Microascales sp. BFI10/Microascales sp. BFI12/Microascales sp. BFI6/Brachyconidiellopsis fimicola/Basipetospora chlamydospora/Pseudallescheria ellipsoidea/Scedosporium boydii/Lomentospora prolificans/Parascedosporium tec…	Fungi	Ascomycota	Sordariomycetes/Eurotiomycetes	Microascales/Eurotiales	Microascaceae/NA/Aspergillaceae	20	100	270
Amoebozoa	DSsoil2_2-17_1-100	Rhogostoma cylindrica/Capsellina sp. ATCC 50039	NA	NA	NA	Cryomonadida	Rhogostomidae	20	96.7033	273
Amoebozoa	DSsoil2_2-17_1-100	Paraholosticha pannonica/Keronopsis helluo/Lamtostyla salina/Bistichella cystiformans/Parabistichella variabilis/Oxytrichidae sp. MP29/Bistichella variabilis/Amphisiella magnigranulosa/Orthamphisiella breviseries	NA	NA	Spirotrichea	Urostylida/Stichotrichida/Sporadotrichida/NA	Pseudokeronopsidae/Keronidae/Trachelostylidae/NA/Oxytrichidae/Amphisiellidae	14	100	270
Amoebozoa	DSsoil2_2-17_1-100	Amoebozoa sp. amMP3	NA	NA	NA	NA	NA	14	90.5882	341
Amoebozoa	DSsoil2_2-17_1-100	Glomeromycotina sp. MIB 8442	Fungi	Mucoromycota	NA	NA	NA	13	100	273
Amoebozoa	DSsoil2_2-17_1-100	uncultured fungus/Mortierella calciphila/fungal sp./Mortierella sp. SYPF7182/Mortierella sp. BlackDot/Mortierella sp. YECT3/Mortierellales sp. AGED/Mortierella sp. I5-10/Mortierella sp. D41/Mortierella sp. D32/Mortierella sp. D06/Mortierella sp. D05/Mortierella sp. CO-21/Mortierella hyalina/Mortierella minutissima/Mortierella globalpina/Eimeriidae sp. 3F/Mortierella sp. 20006/zygomycete sp. AM-20…	Fungi/NA	NA/Mucoromycota/Apicomplexa/Zoopagomycota	NA/Coccidia	NA/Mortierellales/Eucoccidiorida/Kickxellales	NA/Mortierellaceae/Eimeriidae/Kickxellaceae	13	99.262	271
Amoebozoa	DSsoil2_2-17_1-100	uncultured eukaryote/Dictyamoeba vorax/Lobosea sp. Mb_5C	NA	NA	NA	NA	NA	13	86.1765	353
Amoebozoa	DSsoil2_2-17_1-100	Fusarium equiseti/fungal sp./Chaetomium sp. 4RF3/Chaetomium cochliodes/Chaetomium globosum/Chaetomium elatum/Leotiomycetes sp. LF826/Neurospora crassa OR74A/fungal sp. GG MB-2013/fungal sp. E MB-2013/Chaetomium sp. CBS 123940/Remersonia thermophila/Chaetomium sp. CPCC 480539/Humicola sp. 18002/Humicola sp. 15005/Chaetomium sp. 15004/Trichocladium asperum/Gelasinospora tetrasperma/Sordaria fimicol…	Fungi	Ascomycota/NA	Sordariomycetes/NA/Leotiomycetes	Hypocreales/NA/Sordariales	Nectriaceae/NA/Chaetomiaceae/Sordariaceae	13	100	270
Amoebozoa	DSsoil2_2-17_1-100	Rhogostoma cylindrica	NA	NA	NA	Cryomonadida	Rhogostomidae	11	100	273
Amoebozoa	DSsoil2_2-17_1-100	Tullbergia yosii	Metazoa	Arthropoda	Collembola	NA	Tullbergiidae	10	98.9011	273
Amoebozoa	DSsoil2_2-17_1-100	Harpullia cupanioides/Dodonaea viscosa	Viridiplantae	Streptophyta	NA	Sapindales	Sapindaceae	10	100	274
Amoebozoa	DSsoil2.2-17.1-10	Xanthoceras sorbifolium/Aesculus pavia/Acer rubrum	Viridiplantae	Streptophyta	NA	Sapindales	Sapindaceae	10514	100	295
Amoebozoa	DSsoil2.2-17.1-10	Xiphinema americanum/Xiphinema rivesi/Xiphinema georgianum/Xiphinema floridae/Xiphinema citricolum/Xiphinema cf. americanum RN-2005/Xiphinema cf. americanum 9 Mile 4c2-7	Metazoa	Nematoda	Enoplea	Dorylaimida	Longidoridae	1277	100	291
Amoebozoa	DSsoil2.2-17.1-10	uncultured fungus/Mortierella calciphila/fungal sp./Mortierella sp. SYPF7182/Mortierella sp. BlackDot/Mortierella sp. YECT3/Mortierellales sp. AGED/Mortierella sp. I5-10/Mortierella sp. D41/Mortierella sp. D32/Mortierella sp. D06/Mortierella sp. D05/Mortierella sp. CO-21/Mortierella hyalina/Mortierella minutissima/Mortierella globalpina/Eimeriidae sp. 3F/Mortierella sp. 20006/zygomycete sp. AM-20…	Fungi/NA	NA/Mucoromycota/Apicomplexa/Zoopagomycota	NA/Coccidia	NA/Mortierellales/Eucoccidiorida/Kickxellales	NA/Mortierellaceae/Eimeriidae/Kickxellaceae	604	100	272
Amoebozoa	DSsoil2.2-17.1-10	Cryptococcus sp. AspA8.1/Cryptococcus sp. AgosA10.1/Filobasidium elegans/Filobasidium wieringae/Solicoccozyma terricola/Solicoccozyma phenolicus/Filobasidium oeirense/Solicoccozyma terreus/Goffeauzyma agrionensis/Solicoccozyma aeria/Solicoccozyma cf. aeria RUB022/cf. Cryptococcus sp. ATCAJ-21/Goffeauzyma gastrica/Filobasidium globisporum/Cryptococcus sp. CJE6/Solicoccozyma fuscescens/[Cryptococcu…	Fungi	Basidiomycota	Tremellomycetes	Filobasidiales/NA	Filobasidiaceae/Piskurozymaceae/NA	360	100	271
Amoebozoa	DSsoil2.2-17.1-10	Tylenchorhynchus teeni/Bitylenchus dubius	Metazoa	Nematoda	Chromadorea	Tylenchida	Telotylenchidae	261	100	269
Amoebozoa	DSsoil2.2-17.1-10	Paraholosticha pannonica/Keronopsis helluo/Lamtostyla salina/Bistichella cystiformans/Parabistichella variabilis/Oxytrichidae sp. MP29/Bistichella variabilis/Amphisiella magnigranulosa/Orthamphisiella breviseries	NA	NA	Spirotrichea	Urostylida/Stichotrichida/Sporadotrichida/NA	Pseudokeronopsidae/Keronidae/Trachelostylidae/NA/Oxytrichidae/Amphisiellidae	211	100	270
Amoebozoa	DSsoil2.2-17.1-10	Rhogostoma cylindrica	NA	NA	NA	Cryomonadida	Rhogostomidae	160	100	274
Amoebozoa	DSsoil2.2-17.1-10	Syncystis mirabilis	NA	Apicomplexa	Gregarinasina	Neogregarinorida	Syncystidae	154	93.7037	271
Amoebozoa	DSsoil2.2-17.1-10	Cephalenchus hexalineatus	Metazoa	Nematoda	Chromadorea	Tylenchida	Tylenchidae	125	100	269
Amoebozoa	DSsoil2.2-17.1-10	fungal sp./Hymenoscyphus sp. B TL-2012/Hyaloscypha aff. paludosa A TL-2012/Hyaloscypha aff. paludosa B TL-2012	Fungi	NA/Ascomycota	NA/Leotiomycetes	NA/Helotiales	NA/Helotiaceae/Hyaloscyphaceae	125	100	270
Amoebozoa	DSsoil2.2-17.1-10	Cerastium arcticum	Viridiplantae	Streptophyta	NA	Caryophyllales	Caryophyllaceae	121	100	273
Amoebozoa	DSsoil2.2-17.1-10	Eocercomonas exploratorii	NA	NA	NA	Cercomonadida	Cercomonadidae	118	100	273
Amoebozoa	DSsoil2.2-17.1-10	Eocercomonas sp. HFCC 907/Eocercomonas echina	NA	NA	NA	Cercomonadida	Cercomonadidae	95	100	278
Amoebozoa	DSsoil2.2-17.1-10	uncultured eukaryote	NA	NA	NA	NA	NA	91	99.6337	277
Amoebozoa	DSsoil2.2-17.1-10	uncultured fungus/dark septate endophyte DS16b/fungal sp./Orbiliaceae sp. 1 MK-2015/Helotiales sp. 1 MK-2015/Rhexocercosporidium carotae/Helotiales sp. MF580/Helicodendron paradoxum/Articulospora tetracladia/Fontanospora fusiramosa/Fontanospora eccentrica/Graphium sp. SDI-2014c/Graphium sp. SDI-2014a/Acremonium sp. 5H1-S3-P4-2/Phialophora sp. 5H1-P3-P7-2/Acremonium sp. 5H1-P3-P5-1/Acremonium sp. …	Fungi	NA/Ascomycota	NA/Orbiliomycetes/Leotiomycetes/Dothideomycetes/Eurotiomycetes	NA/Orbiliales/Helotiales/Venturiales/Chaetothyriales/Capnodiales/Erysiphales/Rhytismatales	NA/Orbiliaceae/Helotiaceae/Myxotrichaceae/Sympoventuriaceae/Leotiaceae/Herpotrichiellaceae/Mycosphaerellaceae/Hyaloscyphaceae/Dermateaceae/Loramycetaceae/Erysiphaceae/Rhytismataceae	90	100	270
Amoebozoa	DSsoil2.2-17.1-10	Rhizophydium sp. JEL223/Rhizophydium sp. JEL316	Fungi	Chytridiomycota	Chytridiomycetes	Rhizophydiales	Rhizophydiaceae	83	99.631	271
Amoebozoa	DSsoil2.2-17.1-10	Cercomonas alexieffi	NA	NA	NA	Cercomonadida	Cercomonadidae	81	99.2727	275
Amoebozoa	DSsoil2.2-17.1-10	Parastagonospora nodorum/Helminthosporium velutinum/Helminthosporium tiliae/Helminthosporium solani/Helminthosporium quercinum/Helminthosporium oligosporum/Helminthosporium juglandinum/Helminthosporium hispanicum/Helminthosporium genistae/Helminthosporium caespitosum/Helminthosporium austriacum/Corynespora smithii/Pyrenochaeta sp./Petrakia echinata/Beverwykella pulmonaria/Lindgomycetaceae sp./Pha…	Fungi/Viridiplantae	Ascomycota/NA/Streptophyta/Mucoromycota	Dothideomycetes/NA/Sordariomycetes/Glomeromycetes/Orbiliomycetes/Eurotiomycetes	Pleosporales/NA/Caryophyllales/Glomerales/Orbiliales/Botryosphaeriales/Microascales/Capnodiales/Pyrenulales	Phaeosphaeriaceae/Massarinaceae/Corynesporascaceae/Cucurbitariaceae/Melanommataceae/Lindgomycetaceae/Didymellaceae/Lentitheciaceae/Biatriosporaceae/NA/Sporormiaceae/Nigrogranaceae/Leptosphaeriaceae/Trematosphaeriaceae/Pleosporaceae/Chenopodiaceae/Glomeraceae/Didymosphaeriaceae/Massariaceae/Orbiliaceae/Pseudoperisporiaceae/Phyllostictaceae/Halosphaeriaceae/Mycosphaerellaceae/Testudinaceae/Amorosia…	74	100	270
Amoebozoa	DSsoil2.2-17.1-10	Heteromita sp. HFCC 924/Cercozoa sp. IVY21ap83t8LS/Cercozoa sp. WA28p82t6LS/Heteromita globosa/soil flagellate AND21	NA	NA	NA	Cercomonadida/NA	Heteromitidae/NA	72	100	274
Amoebozoa	DSsoil2.2-17.1-10	Chaetomium globosum	Fungi	Ascomycota	Sordariomycetes	Sordariales	Chaetomiaceae	69	99.6296	270
Amoebozoa	DSsoil2.2-17.1-10	Pythium intermedium/Pythium salinum/Pythium attrantheridium	NA	NA	Oomycetes	Pythiales	Pythiaceae	68	100	279
Amoebozoa	DSsoil2.2-17.1-10	Ichthyosporea sp. NK52	NA	NA	Ichthyosporea	NA	NA	66	96.7626	279
Amoebozoa	DSsoil2.2-17.1-10	Cercomonas sp. HFCC 900/Cercomonas braziliensis/Cercomonas hiberna/Cercomonas aff. longicauda/Cercomonas sp. HFCC52/Cercomonas alexieffi/Cercomonas plasmodialis	NA	NA	NA	Cercomonadida	Cercomonadidae	65	97.8182	275
Amoebozoa	DSsoil2.2-17.1-10	Allas sp. 2 JMS-2012/Allas sp. 1 JMS-2012/Allas diplophysa	NA	NA	NA	Thaumatomonadida	NA	60	99.2754	276
Amoebozoa	DSsoil2.2-17.1-10	Fusarium equiseti/fungal sp./Chaetomium sp. 4RF3/Chaetomium cochliodes/Chaetomium globosum/Chaetomium elatum/Leotiomycetes sp. LF826/Neurospora crassa OR74A/fungal sp. GG MB-2013/fungal sp. E MB-2013/Chaetomium sp. CBS 123940/Remersonia thermophila/Chaetomium sp. CPCC 480539/Humicola sp. 18002/Humicola sp. 15005/Chaetomium sp. 15004/Trichocladium asperum/Gelasinospora tetrasperma/Sordaria fimicol…	Fungi	Ascomycota/NA	Sordariomycetes/NA/Leotiomycetes	Hypocreales/NA/Sordariales	Nectriaceae/NA/Chaetomiaceae/Sordariaceae	59	100	270
Amoebozoa	DSsoil2.2-17.1-10	Polymyxa graminis	NA	NA	NA	NA	Plasmodiophoridae	57	99.6416	278
Amoebozoa	DSsoil2.2-17.1-10	Magnohelicospora fuscospora	Fungi	Ascomycota	Dothideomycetes	Venturiales	Venturiaceae	57	98.5185	270
Amoebozoa	DSsoil2.2-17.1-10	Prismatolaimus sp. MCb2/Prismatolaimus sp. MCt40f-r/Prismatolaimus sp. MHt9/Prismatolaimus sp. GSb48/Prismatolaimus sp. GSb47/Prismatolaimus sp. GSb46/Prismatolaimus sp. GSb45/Prismatolaimus sp. GSb44/Prismatolaimus sp. GSb42/Prismatolaimus sp. GSb38/Prismatolaimus sp. GSb29/Prismatolaimus sp. GSb19/Prismatolaimus sp. GSb16/Prismatolaimus sp. GSt52/Prismatolaimus sp. GSt50/Prismatolaimus sp. GSt4…	Metazoa	Nematoda	Enoplea	Triplonchida	Prismatolaimidae	57	100	267
Amoebozoa	DSsoil2.2-17.1-10	Corynascus verrucosus/Sordariales sp. MF476/Chaetomium sp. MF470/Thermothelomyces thermophila/Thermothelomyces hinnulea/Thermothelomyces thermophila ATCC 42464/Thielavia terrestris NRRL 8126/Chaetomium sp. CQ31/Madurella sp. 'pseudomycetomatis'/Chaetomium sp. 15003/Chaetomium sp. 15002/Chaetomium globosum/Madurella mycetomatis/Humicola fuscoatra var. fuscoatra	Fungi	Ascomycota	Sordariomycetes	Sordariales	Chaetomiaceae/NA	56	100	270
Amoebozoa	DSsoil2.2-17.1-10	Phascolodon vorticella	NA	NA	Phyllopharyngea	Chlamydodontida	Chilodonellidae	50	100	272
Amoebozoa	DSsoil2.2-17.1-10	Rickenella fibula/Porodaedalea pini/Cotylidia sp. MB5/Fibricium rude	Fungi	Basidiomycota	Agaricomycetes	Hymenochaetales/Corticiales	NA/Hymenochaetaceae/Corticiaceae	47	100	271
Amoebozoa	DSsoil2.2-17.1-10	Olpidium brassicae	Fungi	NA	NA	NA	Olpidiaceae	46	99.262	271
Amoebozoa	DSsoil2.2-17.1-10	Magnaporthe oryzae/Epichloe festucae var. lolii/Fusarium sp./Simplicillium lanosoniveum/Fusarium oxysporum/Fusarium graminearum/Fusarium solani/Fusarium proliferatum/Fusarium oxysporum f. sp. dianthi/Fusarium oxysporum f. sp. cumini/Trichoderma minutisporum/Fusarium verticillioides/Tolypocladium geodes/Fusarium oxysporum f. sp. lycopersici/Fusarium sacchari/Fusarium verticillioides 7600/Fusarium …	Fungi/Viridiplantae/NA	Ascomycota/NA/Streptophyta/Basidiomycota	Sordariomycetes/NA/Agaricomycetes/Leotiomycetes	Magnaporthales/Hypocreales/NA/Glomerellales/Caryophyllales/Russulales/Helotiales	Magnaporthaceae/Clavicipitaceae/Nectriaceae/Cordycipitaceae/Hypocreaceae/Ophiocordycipitaceae/Stachybotryaceae/NA/Glomerellaceae/Bionectriaceae/Chenopodiaceae/Auriscalpiaceae/Niessliaceae	46	100	270
Amoebozoa	DSsoil2.2-17.1-10	Orciraptor agilis	NA	NA	NA	Glissomonadida	Viridiraptoridae	46	96.3768	276
Amoebozoa	DSsoil2.2-17.1-10	Sorosphaerula veronicae	NA	NA	NA	NA	Plasmodiophoridae	45	100	278
Amoebozoa	DSsoil2.2-17.1-10	Glomeromycotina sp. MIB 8442	Fungi	Mucoromycota	NA	NA	NA	42	100	273
Amoebozoa	DSsoil2.2-17.1-10	Leptophryidae sp. BAra1	NA	NA	NA	Vampyrellida	Leptophryidae	42	95.9854	274
Amoebozoa	DSsoil2.2-17.1-10	Cercozoa sp. WA60ap124at20LS	NA	NA	NA	NA	NA	41	100	276
Amoebozoa	DSsoil2.2-17.1-10	Cystofilobasidium macerans/Cystofilobasidium capitatum	Fungi	Basidiomycota	Tremellomycetes	Cystofilobasidiales	Cystofilobasidiaceae	41	100	271
Amoebozoa	DSsoil2.2-17.1-10	Spongospora subterranea f. sp. nasturtii	NA	NA	NA	NA	Plasmodiophoridae	39	100	274
Amoebozoa	DSsoil2.2-17.1-10	uncultured fungus/Thoreauomyces humboldtii/Powellomyces hirtus/Entophlyctis confervae-glomeratae/Powellomyces sp. JEL95	Fungi	NA/Chytridiomycota	NA/Chytridiomycetes	NA/Spizellomycetales/Chytridiales	NA/Powellomycetaceae/Chytriomycetaceae	38	97.048	264
Amoebozoa	DSsoil2.2-17.1-10	Fridericia galba/Stercutus niveus/Mesenchytraeus flavus/Fridericia waldenstroemi/Fridericia sylvatica/Fridericia striata/Fridericia sohlenii/Fridericia sardorum/Fridericia ratzeli/Fridericia perrieri/Fridericia paroniana/Fridericia parathalassia/Fridericia nemoralis/Fridericia magna/Fridericia isseli/Fridericia heliota/Fridericia digitata/Fridericia connata/Fridericia christeri/Fridericia cf. ren…	Metazoa	Annelida	Clitellata	Haplotaxida	Enchytraeidae	33	100	271
Amoebozoa	DSsoil2.2-17.1-10	Metarhizium anisopliae/Metarhizium sp. UTMC 5002	Fungi	Ascomycota	Sordariomycetes	Hypocreales	Clavicipitaceae	33	100	270
Amoebozoa	DSsoil2.2-17.1-10	Kalometopia duplicata/Sandmanniella terricola/Notoxoma parabryophryides	NA	NA	Colpodea	Colpodida/Bryophryida	Hausmanniellidae/Sandmanniellidae/Bryophryidae	32	99.631	271
Amoebozoa	DSsoil2.2-17.1-10	Lippia americana/Lathraea clandestina	Viridiplantae	Streptophyta	NA	Lamiales	Verbenaceae/Orobanchaceae	32	99.6337	273
Amoebozoa	DSsoil2.2-17.1-10	uncultured fungus/Mortierella calciphila/fungal sp./Mortierella sp. SYPF7182/Mortierella sp. BlackDot/Mortierella sp. YECT3/Mortierellales sp. AGED/Mortierella sp. I5-10/Mortierella sp. D41/Mortierella sp. D32/Mortierella sp. D06/Mortierella sp. D05/Mortierella sp. CO-21/Mortierella hyalina/Mortierella minutissima/Mortierella globalpina/Eimeriidae sp. 3F/Mortierella sp. 20006/zygomycete sp. AM-20…	Fungi/NA	NA/Mucoromycota/Apicomplexa/Zoopagomycota	NA/Coccidia	NA/Mortierellales/Eucoccidiorida/Kickxellales	NA/Mortierellaceae/Eimeriidae/Kickxellaceae	31	99.262	271
Amoebozoa	DSsoil2.2-17.1-10	Taraxacum officinale/Taraxacum obtusifrons/Taraxacum amplum/Taraxacum sp. RHS-2016/Taraxacum kok-saghyz	Viridiplantae	Streptophyta	NA	Asterales	Asteraceae	30	100	273
Amoebozoa	DSsoil2.2-17.1-10	Nudifila producta	NA	NA	NA	NA	NA	30	98.8971	272
Amoebozoa	DSsoil2.2-17.1-10	Glomus macrocarpum	Fungi	Mucoromycota	Glomeromycetes	Glomerales	Glomeraceae	30	100	272
Amoebozoa	DSsoil2.2-17.1-10	Cercomonas sp. ATCC 50367	NA	NA	NA	Cercomonadida	Cercomonadidae	30	95.9559	272
Amoebozoa	DSsoil2.2-17.1-10	Saitozyma ninhbinhensis/Saitozyma podzolica/Vanrija humicola	Fungi	Basidiomycota	Tremellomycetes	Tremellales/Trichosporonales	Trimorphomycetaceae/Trichosporonaceae	29	100	271
Amoebozoa	DSsoil2.2-17.1-10	Calocedrus macrolepis/Juniperus chinensis	Viridiplantae	Streptophyta	NA	Cupressales	Cupressaceae	29	100	273
Amoebozoa	DSsoil2.2-17.1-10	Colpoda steinii/Colpoda sp. PRA-118	NA	NA	Colpodea	Colpodida	Colpodidae	29	100	270
Amoebozoa	DSsoil2.2-17.1-10	Chytriomyces sp. JEL341	Fungi	Chytridiomycota	Chytridiomycetes	Chytridiales	Chytriomycetaceae	29	96.679	270
Amoebozoa	DSsoil2.2-17.1-10	Rhizophlyctis harderi	Fungi	Chytridiomycota	Chytridiomycetes	Rhizophlyctidales	Rhizophlyctidaceae	28	98.524	271
Amoebozoa	DSsoil2.2-17.1-10	Gymnophrys sp. ATCC 50923/Cercozoa sp. DDB-2008e/Gymnophrys cometa	NA	NA	NA	NA	NA	27	97.0696	274
Amoebozoa	DSsoil2.2-17.1-10	Spumella vulgaris/Spumella-like flagellate 8b3	NA	NA	Chrysophyceae	Chromulinales	Chromulinaceae	27	100	274
Amoebozoa	DSsoil2.2-17.1-10	Ramaria rubella	Fungi	Basidiomycota	Agaricomycetes	Gomphales	Gomphaceae	26	98.893	271
Amoebozoa	DSsoil2.2-17.1-10	Thaumatomonas zhukovi/Thaumatomonas sp. 2 JMS-2012/Thaumatomonas sp. 7 JMS-2012/Thaumatomonas seravini/Thaumatomonas sp. TMT002/Thaumatomonas sp. (SA)	NA	NA	NA	Thaumatomonadida	Thaumatomastigidae	25	100	275
Amoebozoa	DSsoil2.2-17.1-10	Euglypha compressa	NA	NA	NA	Euglyphida	Euglyphidae	24	95.3237	278
Amoebozoa	DSsoil2.2-17.1-10	fungal sp./Tausonia pullulans/Tausonia sp. KBP 4496/Tausonia pamirica/Mrakia stokesii/Mrakia robertii/Mrakia blollopis/Mrakia frigida/Itersonilia pannonica/Itersonilia perplexans/Mrakia aquatica	Fungi	NA/Basidiomycota	NA/Tremellomycetes	NA/Cystofilobasidiales	NA/Mrakiaceae	24	100	271
Amoebozoa	DSsoil2.2-17.1-10	Spumella-like flagellate 1031/Spumella-like flagellate 1027/Spumella-like flagellate 1013	NA	NA	Chrysophyceae	Chromulinales	Chromulinaceae	23	100	274
Amoebozoa	DSsoil2.2-17.1-10	Pseudolaccaria pachyphylla	Fungi	Basidiomycota	Agaricomycetes	Agaricales	Catathelasmataceae	23	98.893	271
Amoebozoa	DSsoil2.2-17.1-10	Spizellomycetales sp. JEL355	Fungi	Chytridiomycota	Chytridiomycetes	Spizellomycetales	NA	23	100	271
Amoebozoa	DSsoil2.2-17.1-10	Cercomonas sp. HFCC 906/Cercozoa sp. TGS5/Cercomonas vacuolata	NA	NA	NA	Cercomonadida/NA	Cercomonadidae/NA	22	100	274
Amoebozoa	DSsoil2.2-17.1-10	Basidioascus sp. CBS 12316	Fungi	Basidiomycota	Geminibasidiomycetes	Geminibasidiales	Geminibasidiaceae	22	96.31	271
Amoebozoa	DSsoil2.2-17.1-10	uncultured fungus/Catenomyces persicinus	Fungi	NA/Chytridiomycota	NA/Chytridiomycetes	NA	NA	22	97.048	271
Amoebozoa	DSsoil2.2-17.1-10	Ischnamoeba sp. F4/Ischnamoeba montana	NA	NA	NA	NA	NA	22	86.0119	354
Amoebozoa	DSsoil2.2-17.1-10	Trechispora farinacea/Trechispora sp. PBM418/Trechispora alnicola	Fungi	Basidiomycota	Agaricomycetes	Trechisporales	Hydnodontaceae	21	100	271
Amoebozoa	DSsoil2.2-17.1-10	Aspergillus niger/Aspergillus awamori/Aspergillus tubingensis/Aspergillus sp. J10/Aspergillus sp. 4RF1/Aspergillus terreus/Aspergillus sp. 2C-1/Aspergillus sp. S-11A-2/Eurotiomycetes DC485/fungal sp. AA MB-2013/fungal sp. Z MB-2013/Aspergillus sp. ZH14/fungal sp. PhG3/fungal sp. PySW5/fungal sp. PySW4/Aspergillus fumigatus/Aspergillus sp. MR1/Aspergillus sp. N9/Aspergillus sp. PSFNRH-2/Aspergillu…	Fungi	Ascomycota/NA	Eurotiomycetes/NA	Eurotiales/NA	Aspergillaceae/NA	21	100	269
Amoebozoa	DSsoil2.2-17.1-10	Glomeromycotina sp. MIB 8376/Glomus mycorrhizal symbiont of Marchantia foliacea	Fungi	Mucoromycota	NA/Glomeromycetes	NA/Glomerales	NA/Glomeraceae	21	100	272
Amoebozoa	DSsoil2.2-17.1-10	Thaumatomonas sp. 3 JMS-2012/Thaumatomastix sp. ATCC 50250	NA	NA	NA	Thaumatomonadida	Thaumatomastigidae	21	97.7941	273
Amoebozoa	DSsoil2.2-17.1-10	Leucosporidium sp./Curvibasidium sp./Leucosporidium fragarium/Phenoliferia sp./Glaciozyma antarctica/Sampaiozyma vanillica/[Rhodotorula] nothofagi/Vonarxula javanica/Sampaiozyma ingeniosa/[Rhodotorula] futronensis/Rhodosporidiobolus microsporus/Rhodosporidiobolus odoratus/Leucosporidium yakuticum/Curvibasidium cygneicollum/Curvibasidium pallidicorallinum/Leucosporidium creatinivorum/Rhodosporidio…	Fungi	Basidiomycota	Microbotryomycetes/Ustilaginomycetes	Leucosporidiales/NA/Kriegeriales/Sporidiobolales/Ustilaginales	Leucosporidiaceae/NA/Kriegeriaceae/Camptobasidiaceae/Chrysozymaceae/Sporidiobolaceae/Ustilaginaceae	20	100	271
Amoebozoa	DSsoil2.2-17.1-10	uncultured eukaryote/Anurofeca sp. LAH-2003/Anurofeca richardsi	NA	NA	NA/Ichthyosporea	NA/Ichthyophonida	NA	19	98.893	271
Amoebozoa	DSsoil2.2-17.1-10	Rhizophydium sphaerotheca/Rhizophydium elyensis/Boothiomyces macroporosum	Fungi	Chytridiomycota	Chytridiomycetes	Rhizophydiales	Rhizophydiaceae/Terramycetaceae	17	98.893	271
Amoebozoa	DSsoil2.2-17.1-10	Mucoromycotina sp. WR330-B/Mucoromycotina sp. 9152.1-D	Fungi	Mucoromycota	NA	NA	NA	17	99.262	271
Amoebozoa	DSsoil2.2-17.1-10	Harpullia cupanioides/Dodonaea viscosa	Viridiplantae	Streptophyta	NA	Sapindales	Sapindaceae	16	100	274
Amoebozoa	DSsoil2.2-17.1-10	Pseudonocardia dioxanivorans CB1190	NA	Actinobacteria	Actinobacteria	Pseudonocardiales	Pseudonocardiaceae	15	75.7202	225
Amoebozoa	DSsoil2.2-17.1-10	Tullbergia yosii	Metazoa	Arthropoda	Collembola	NA	Tullbergiidae	15	98.9011	273
Amoebozoa	DSsoil2.2-17.1-10	Glomeromycotina sp. MIB jd152	Fungi	Mucoromycota	NA	NA	NA	15	100	273
Amoebozoa	DSsoil2.2-17.1-10	Cercomonas braziliensis/Cercomonas plasmodialis	NA	NA	NA	Cercomonadida	Cercomonadidae	15	100	275
Amoebozoa	DSsoil2.2-17.1-10	Paracercomonas sp. HFCC 910	NA	NA	NA	Cercomonadida	Cercomonadidae	14	100	272
Amoebozoa	DSsoil2.2-17.1-10	uncultured eukaryote/Vermamoeba vermiformis/Auxenochlorella pyrenoidosa/Amoebozoa sp./Hartmannella sp. FS5/Hartmannella sp. GERF2/Hartmannella sp. Mbc_3H/Hartmannella sp. T5-5/Hartmannella sp. T5-4/Hartmannella sp. T3-3/Hartmannella sp. T3-1/Hartmannella sp. 546	NA/Viridiplantae	NA/Chlorophyta	NA/Trebouxiophyceae	NA/Chlorellales	NA/Hartmannellidae/Chlorellaceae	13	100	290
Amoebozoa	DSsoil2.2-17.1-10	Cercozoa sp. B134	NA	NA	NA	NA	NA	13	100	274
Amoebozoa	DSsoil2.2-17.1-10	Rotaria tardigrada/Rotaria sordida/Rotaria magnacalcarata/Otostephanos jolantae/Macrotrachela papillosa/Habrotrocha elusa elusa/Embata commensalis/Adineta vaga/Adineta ricciae/Philodina citrina/Rotaria macrura/Rotaria rotatoria	Metazoa	Rotifera	Bdelloidea	NA/Philodinida/Adinetida	NA/Habrotrochidae/Philodinidae/Adinetidae	12	100	274
Amoebozoa	DSsoil2.2-17.1-10	Hyphochytrium catenoides	NA	NA	Hyphochytriomycetes	NA	Hyphochytriaceae	12	100	275
Amoebozoa	DSsoil2.2-17.1-10	uncultured fungus	Fungi	NA	NA	NA	NA	12	100	271
Amoebozoa	DSsoil2.2-17.1-10	Cercozoa sp. B161/Bodomorpha sp. HFCC57/soil flagellate AND24	NA	NA	NA	NA/Glissomonadida/Cercomonadida	NA/Sandonidae/Heteromitidae	12	100	275
Amoebozoa	DSsoil2.2-17.1-10	Junewangia sphaerospora/Junewangia lamma	Fungi	Ascomycota	Sordariomycetes	NA	NA	11	99.2593	270
Amoebozoa	DSsoil2.2-17.1-10	Litchi chinensis/Pappea capensis/Alectryon excelsus/Alectryon connatus/Xanthoceras sorbifolium/Cupaniopsis anacardioides/Aesculus pavia/Acer rubrum	Viridiplantae	Streptophyta	NA	Sapindales	Sapindaceae	11	99.635	274
Amoebozoa	DSsoil2.2-17.1-10	fungal sp./Dicyma olivacea/Liberomyces saliciphilus/Microdochium sp. EA10-87/Microdochium sp. JP103/Ascotricha chartarum/Ascotricha lusitanica/Ascotricha guamensis/sordariomycete sp. G7-R278	Fungi	NA/Ascomycota	NA/Sordariomycetes	NA/Xylariales	NA/Microdochiaceae/Xylariaceae	10	100	270
Amoebozoa	DSsoil2.2-17.1-10	uncultured eukaryote/Rhogostoma cylindrica	NA	NA	NA	NA/Cryomonadida	NA/Rhogostomidae	10	95.9707	273
Amoebozoa	DSsoil2.2-17.1-10	Eumonhystera filiformis	Metazoa	Nematoda	Chromadorea	Monhysterida	Monhysteridae	10	99.6269	268
Amoebozoa	DSsoil2.2-17.1-10	Epichloe typhina/Epichloe hybrida/uncultured fungus/Trichoderma sp./Trichoderma reesei QM6a/Metarhizium granulomatis/Purpureocillium sp./Metarhizium viride/Alternaria alternata/Trichoderma sp. CC-2016/Parengyodontium album/Trichoderma pseudokoningii/Trichoderma sp. 49/Trichoderma harzianum/Lecanicillium sp. CCF 5201/Lecanicillium fusisporum/fungal sp./fungal sp. ZJ1/Paecilomyces sp. SPuFAF/Reticu…	Fungi/Metazoa/NA	Ascomycota/NA/Arthropoda/Mucoromycota	Sordariomycetes/NA/Dothideomycetes/Eurotiomycetes/Insecta/Malacostraca/Glomeromycetes/Oomycetes	Hypocreales/NA/Pleosporales/Glomerellales/Eurotiales/Diptera/Decapoda/Diversisporales/Pythiales	Clavicipitaceae/NA/Hypocreaceae/Ophiocordycipitaceae/Pleosporaceae/Cordycipitaceae/Reticulascaceae/Glomerellaceae/Thermoascaceae/Phoridae/Penaeidae/Acaulosporaceae/Pythiaceae/Australiascaceae/Stachybotryaceae	10	100	270
Amoebozoa	DSsoil2.2-17.1-10	Lentomitella cirrhosa	Fungi	Ascomycota	Sordariomycetes	NA	NA	10	100	270
Diplomonadida	DSsoil2.2-17.1-10	Conexibacter woesei/Conexibacter woesei DSM 14684	NA	Actinobacteria	Thermoleophilia	Solirubrobacterales	Conexibacteraceae	29	95.4955	333
Apicomplexa C	DSsoil2.2-17.1-10	Bradyrhizobium lablabi/Bradyrhizobium ottawaense	NA	Proteobacteria	Alphaproteobacteria	Rhizobiales	Bradyrhizobiaceae	85	90.6874	451
Apicomplexa C	DSsoil2.2-17.1-10	Rhizobiales bacterium NRL2	NA	Proteobacteria	Alphaproteobacteria	Rhizobiales	NA	66	76.2557	205
Apicomplexa C	DSsoil2.2-17.1-10	Sphingomonas panacis	NA	Proteobacteria	Alphaproteobacteria	Sphingomonadales	Sphingomonadaceae	58	74.6988	392
Apicomplexa C	DSsoil2.2-17.1-10	Rhodopseudomonas palustris CGA009	NA	Proteobacteria	Alphaproteobacteria	Rhizobiales	Bradyrhizobiaceae	34	71.4829	265
Apicomplexa C	DSsoil2.2-17.1-10	Rhodopseudomonas palustris HaA2	NA	Proteobacteria	Alphaproteobacteria	Rhizobiales	Bradyrhizobiaceae	33	79.2332	313
Apicomplexa C	DSsoil2.2-17.1-10	Bradyrhizobium sp. BTAi1	NA	Proteobacteria	Alphaproteobacteria	Rhizobiales	Bradyrhizobiaceae	13	81.4159	224
Kinetoplastida	DSsoil2.2-17.1-10	Rhynchomonas nasuta	NA	NA	NA	Kinetoplastida	Bodonidae	395	94.1667	238
Kinetoplastida	DSsoil2.2-17.1-10	Bodonidae sp. river Thames	NA	NA	NA	Kinetoplastida	Bodonidae	252	87.5556	246
Kinetoplastida	DSsoil2.2-17.1-10	Bodonidae sp. river Thames/Neobodo designis	NA	NA	NA	Kinetoplastida	Bodonidae	221	79.3651	223
Kinetoplastida	DSsoil2.2-17.1-10	Sandaracinus amylolyticus	NA	Proteobacteria	Deltaproteobacteria	Myxococcales	Sandaracinaceae	175	73.1765	402
Kinetoplastida	DSsoil2.2-17.1-10	Lysobacter capsici	NA	Proteobacteria	Gammaproteobacteria	Xanthomonadales	Xanthomonadaceae	67	83.6299	281
Kinetoplastida	DSsoil2.2-17.1-10	Neobodo designis	NA	NA	NA	Kinetoplastida	Bodonidae	28	100	223
Kinetoplastida	DSsoil2.2-17.1-10	Bradyrhizobium lablabi/Bradyrhizobium ottawaense	NA	Proteobacteria	Alphaproteobacteria	Rhizobiales	Bradyrhizobiaceae	17	91.5323	247
Platyhelminthes	DSsoil2.2-17.1-10	Tullbergia yosii	Metazoa	Arthropoda	Collembola	NA	Tullbergiidae	29	98.0663	362
Platyhelminthes	DSsoil2.2-17.1-10	Dysoxylum spectabile/Alectryon connatus/Schinus molle/Bursera inaguensis	Viridiplantae	Streptophyta	NA	Sapindales	Meliaceae/Sapindaceae/Anacardiaceae/Burseraceae	29	100	361
Nematoda A	DSsoil2.2-17.1-10	Filenchus discrepans/Tylenchidae sp. NK-2011c/Filenchus sp. Konza VIIEE-78	Metazoa	Nematoda	Chromadorea	Tylenchida	Tylenchidae	19	100	284
Nematoda C	DSsoil2.2-17.1-10	Prismatolaimus sp. MCb2/Prismatolaimus sp. MHt9/Prismatolaimus sp. GSb48/Prismatolaimus sp. GSb47/Prismatolaimus sp. GSb46/Prismatolaimus sp. GSb45/Prismatolaimus sp. GSb44/Prismatolaimus sp. GSb42/Prismatolaimus sp. GSb38/Prismatolaimus sp. GSb29/Prismatolaimus sp. GSb19/Prismatolaimus sp. GSb16/Prismatolaimus sp. GSt52/Prismatolaimus sp. GSt50/Prismatolaimus sp. GSt48/Prismatolaimus sp. GSt47/P…	Metazoa	Nematoda	Enoplea	Triplonchida	Prismatolaimidae	80	100	349
Nematoda C	DSsoil2.2-17.1-10	Xiphinema americanum/Xiphinema rivesi/Xiphinema georgianum/Xiphinema floridae/Xiphinema citricolum/Xiphinema cf. americanum RN-2005/Xiphinema cf. americanum 9 Mile 4c2-7	Metazoa	Nematoda	Enoplea	Dorylaimida	Longidoridae	58	100	352
Amoebozoa	DSsoil18-11-171-100	uncultured fungus/Mortierella calciphila/fungal sp./Mortierella sp. SYPF7182/Mortierella sp. BlackDot/Mortierella sp. YECT3/Mortierellales sp. AGED/Mortierella sp. I5-10/Mortierella sp. D41/Mortierella sp. D32/Mortierella sp. D06/Mortierella sp. D05/Mortierella sp. CO-21/Mortierella hyalina/Mortierella minutissima/Mortierella globalpina/Eimeriidae sp. 3F/Mortierella sp. 20006/zygomycete sp. AM-20…	Fungi/NA	NA/Mucoromycota/Apicomplexa/Zoopagomycota	NA/Coccidia	NA/Mortierellales/Eucoccidiorida/Kickxellales	NA/Mortierellaceae/Eimeriidae/Kickxellaceae	739	100	272
Amoebozoa	DSsoil18-11-171-100	Litchi chinensis/Pappea capensis/Alectryon excelsus/Alectryon connatus/Xanthoceras sorbifolium/Cupaniopsis anacardioides/Aesculus pavia/Acer rubrum	Viridiplantae	Streptophyta	NA	Sapindales	Sapindaceae	418	99.635	274
Amoebozoa	DSsoil18-11-171-100	uncultured eukaryote/Pleurozia purpurea	NA/Viridiplantae	NA/Streptophyta	NA/Jungermanniopsida	NA/Pleuroziales	NA/Pleuroziaceae	352	99.2565	270
Amoebozoa	DSsoil18-11-171-100	Trechispora farinacea/Trechispora sp. PBM418/Trechispora alnicola	Fungi	Basidiomycota	Agaricomycetes	Trechisporales	Hydnodontaceae	304	100	271
Amoebozoa	DSsoil18-11-171-100	Aphelenchoides bicaudatus	Metazoa	Nematoda	Chromadorea	Tylenchida	Aphelenchoididae	298	100	267
Amoebozoa	DSsoil18-11-171-100	uncultured eukaryote	NA	NA	NA	NA	NA	252	99.6337	276
Amoebozoa	DSsoil18-11-171-100	Pythium intermedium/Pythium salinum/Pythium attrantheridium	NA	NA	Oomycetes	Pythiales	Pythiaceae	230	100	279
Amoebozoa	DSsoil18-11-171-100	Cladosporium sp./fungal sp./fungal sp. ZJ38/Cladosporium pseudocladosporioides/Cladosporium sp. WR1991/Cladosporium sp. Y19-1/Cladosporium sp. MF571/Cladosporium sp. MF535/Cladosporium sp. MF528/Cladosporium sp. MF456/Cladosporium sp. MF447/Cladosporium sp. LF257/Cladosporium sp. LF244/Cladosporium sp. LF184/Cladosporium sp. LF063/Cladosporium sp. KF335/Cladosporium sphaerospermum/Cladosporium sp…	Fungi/NA/Metazoa	Ascomycota/NA/Phaeophyceae/Annelida	Dothideomycetes/NA/Eurotiomycetes/Polychaeta	Capnodiales/NA/Chaetothyriales/Laminariales/Dothideales/Terebellida	Cladosporiaceae/NA/Herpotrichiellaceae/Alariaceae/Mycosphaerellaceae/Capnodiaceae/Teratosphaeriaceae/Ctenodrilidae/Coccodiniaceae	224	100	270
Amoebozoa	DSsoil18-11-171-100	Cercomonas sp. HFCC 900/Cercomonas hiberna/Cercomonas aff. longicauda/Cercomonas sp. HFCC52	NA	NA	NA	Cercomonadida	Cercomonadidae	217	100	275
Amoebozoa	DSsoil18-11-171-100	Alaimus parvus	Metazoa	Nematoda	Enoplea	Enoplida	Alaimidae	199	99.6255	267
Amoebozoa	DSsoil18-11-171-100	Mayamaea sp. KAS1111	NA	Bacillariophyta	Bacillariophyceae	Naviculales	Naviculaceae	192	99.2701	274
Amoebozoa	DSsoil18-11-171-100	Nygolaimus cf. brachyuris JH-2004	Metazoa	Nematoda	Enoplea	Dorylaimida	Nygolaimidae	184	100	270
Amoebozoa	DSsoil18-11-171-100	Sorosphaerula veronicae	NA	NA	NA	NA	Plasmodiophoridae	178	100	279
Amoebozoa	DSsoil18-11-171-100	Dictyamoeba vorax	NA	NA	NA	NA	NA	175	89.7959	347
Amoebozoa	DSsoil18-11-171-100	Eocercomonas exploratorii	NA	NA	NA	Cercomonadida	Cercomonadidae	156	98.1685	273
Amoebozoa	DSsoil18-11-171-100	Phasmarhabditis sp. VP-2016a/Phasmarhabditis hermaphrodita/Phasmarhabditis sp. EM434	Metazoa	Nematoda	Chromadorea	Rhabditida	Rhabditidae	121	99.6296	270
Amoebozoa	DSsoil18-11-171-100	Angiostoma margaretae/Angiostoma sp. SA1/Phasmarhabditis sp. SA4/Angiostoma norvegicum/Phasmarhabditis sp. VP-2016a/Phasmarhabditis sp. REH-2015/Phasmarhabditis sp. 2 ITDL-2014/Phasmarhabditis sp. 1 ITDL-2014/Phasmarhabditis sp. SA2/Phasmarhabditis neopapillosa/Angiostoma dentifera	Metazoa	Nematoda	Chromadorea	Rhabditida	Angiostomatidae/Rhabditidae	117	100	270
Amoebozoa	DSsoil18-11-171-100	Magnaporthe oryzae/Epichloe festucae var. lolii/Fusarium sp./Simplicillium lanosoniveum/Fusarium oxysporum/Fusarium graminearum/Fusarium solani/Fusarium proliferatum/Fusarium oxysporum f. sp. dianthi/Fusarium oxysporum f. sp. cumini/Trichoderma minutisporum/Fusarium verticillioides/Tolypocladium geodes/Fusarium oxysporum f. sp. lycopersici/Fusarium sacchari/Fusarium verticillioides 7600/Fusarium …	Fungi/Viridiplantae/NA	Ascomycota/NA/Streptophyta/Basidiomycota	Sordariomycetes/NA/Agaricomycetes/Leotiomycetes	Magnaporthales/Hypocreales/NA/Glomerellales/Caryophyllales/Russulales/Helotiales	Magnaporthaceae/Clavicipitaceae/Nectriaceae/Cordycipitaceae/Hypocreaceae/Ophiocordycipitaceae/Stachybotryaceae/NA/Glomerellaceae/Bionectriaceae/Chenopodiaceae/Auriscalpiaceae/Niessliaceae	109	100	270
Amoebozoa	DSsoil18-11-171-100	Paracercomonas oxoniensis	NA	NA	NA	Cercomonadida	Cercomonadidae	106	95.9559	272
Amoebozoa	DSsoil18-11-171-100	Cercozoa sp. WA81p124at18LS	NA	NA	NA	NA	NA	98	97.8339	278
Amoebozoa	DSsoil18-11-171-100	Rhogostoma cylindrica	NA	NA	NA	Cryomonadida	Rhogostomidae	92	100	274
Amoebozoa	DSsoil18-11-171-100	Fusarium equiseti/fungal sp./Chaetomium sp. 4RF3/Chaetomium cochliodes/Chaetomium globosum/Chaetomium elatum/Leotiomycetes sp. LF826/Neurospora crassa OR74A/fungal sp. GG MB-2013/fungal sp. E MB-2013/Chaetomium sp. CBS 123940/Remersonia thermophila/Chaetomium sp. CPCC 480539/Humicola sp. 18002/Humicola sp. 15005/Chaetomium sp. 15004/Trichocladium asperum/Gelasinospora tetrasperma/Sordaria fimicol…	Fungi	Ascomycota/NA	Sordariomycetes/NA/Leotiomycetes	Hypocreales/NA/Sordariales	Nectriaceae/NA/Chaetomiaceae/Sordariaceae	87	100	270
Amoebozoa	DSsoil18-11-171-100	uncultured Cercozoa	NA	NA	NA	NA	NA	87	97.4265	274
Amoebozoa	DSsoil18-11-171-100	Cercozoa sp. B161/Bodomorpha sp. HFCC57/soil flagellate AND24	NA	NA	NA	NA/Glissomonadida/Cercomonadida	NA/Sandonidae/Heteromitidae	68	94.5255	276
Amoebozoa	DSsoil18-11-171-100	Nudifila producta/Cercozoa sp. CC-2009d	NA	NA	NA	NA	NA	68	94.8529	272
Amoebozoa	DSsoil18-11-171-100	Cryptococcus sp. AspA8.1/Cryptococcus sp. AgosA10.1/Filobasidium elegans/Filobasidium wieringae/Solicoccozyma terricola/Solicoccozyma phenolicus/Filobasidium oeirense/Solicoccozyma terreus/Goffeauzyma agrionensis/Solicoccozyma aeria/Solicoccozyma cf. aeria RUB022/cf. Cryptococcus sp. ATCAJ-21/Goffeauzyma gastrica/Filobasidium globisporum/Cryptococcus sp. CJE6/Solicoccozyma fuscescens/[Cryptococcu…	Fungi	Basidiomycota	Tremellomycetes	Filobasidiales/NA	Filobasidiaceae/Piskurozymaceae/NA	65	100	271
Amoebozoa	DSsoil18-11-171-100	Mesocriconema rusticum/Criconema sp. TSH-2009/Mesocriconema cf. discus TSH-2005	Metazoa	Nematoda	Chromadorea	Tylenchida	Criconematidae	60	100	269
Amoebozoa	DSsoil18-11-171-100	Bodomorpha sp. HFCC 927/Bodomorpha sp. HFCC 925/Cercozoa sp. B145/Cercozoa sp. WA36p124at17LS/Cercozoa sp. WA49p88t2LS/Cercozoa sp. WA57p120t8LS/Cercozoa sp. W4p60t1LS/Cercozoa sp. WA15p83t3LS/Cercozoa sp. WA46ap86t11LS/Cercozoa sp. G11	NA	NA	NA	Glissomonadida/NA	Sandonidae/NA	59	99.635	275
Amoebozoa	DSsoil18-11-171-100	Magnohelicospora fuscospora	Fungi	Ascomycota	Dothideomycetes	Venturiales	Venturiaceae	57	98.5185	270
Amoebozoa	DSsoil18-11-171-100	Paraholosticha pannonica/Keronopsis helluo/Lamtostyla salina/Bistichella cystiformans/Parabistichella variabilis/Oxytrichidae sp. MP29/Bistichella variabilis/Amphisiella magnigranulosa/Orthamphisiella breviseries	NA	NA	Spirotrichea	Urostylida/Stichotrichida/Sporadotrichida/NA	Pseudokeronopsidae/Keronidae/Trachelostylidae/NA/Oxytrichidae/Amphisiellidae	56	100	270
Amoebozoa	DSsoil18-11-171-100	Stramenopile sp. MAST-12 KKTS_E5	NA	NA	NA	NA	NA	53	99.6337	273
Amoebozoa	DSsoil18-11-171-100	Arachnomyxa cryptophaga	NA	NA	NA	Vampyrellida	Leptophryidae	53	94.5255	274
Amoebozoa	DSsoil18-11-171-100	Uroglena sp. CCMP2768	NA	NA	Chrysophyceae	Chromulinales	Chromulinaceae	53	98.9011	273
Amoebozoa	DSsoil18-11-171-100	Cercomonas braziliensis/Cercomonas plasmodialis	NA	NA	NA	Cercomonadida	Cercomonadidae	52	97.4265	275
Amoebozoa	DSsoil18-11-171-100	Spumella sp. TGS4/Spumella sp. Mbc_3C/Spumella-like flagellate 1036/Spumella-like flagellate 1026/Spumella-like flagellate 391f/Spumella-like flagellate 187hm/soil flagellate AND30/Spumella-like flagellate JBM09/Spumella sp. 15G	NA	NA	Chrysophyceae/Synurophyceae	Chromulinales/Ochromonadales/NA	Chromulinaceae/NA	51	99.2674	274
Amoebozoa	DSsoil18-11-171-100	Hantzschia sp. LFS-2014/Hantzschia amphioxys/Hantzschia amphioxys var. major	NA	Bacillariophyta	Bacillariophyceae	Bacillariales	Bacillariaceae	48	100	275
Amoebozoa	DSsoil18-11-171-100	Colpoda lucida/Colpoda inflata/Colpoda cucullus	NA	NA	Colpodea	Colpodida	Colpodidae	46	98.1413	270
Amoebozoa	DSsoil18-11-171-100	Rhizophlyctis rosea	Fungi	Chytridiomycota	Chytridiomycetes	Rhizophlyctidales	Rhizophlyctidaceae	43	100	271
Amoebozoa	DSsoil18-11-171-100	Paragonostomoides xianicum/uncultured eukaryote/Gonostomum sinicum/Gonostomum affine/Gonostomum sp. JS-2012/Gonostomum strenuum	NA	NA	Spirotrichea/NA	Sporadotrichida/NA	Gonostomatidae/NA	42	100	270
Amoebozoa	DSsoil18-11-171-100	Leptomyxa sp. AS-2016b	NA	NA	NA	Leptomyxida	Leptomyxidae	40	100	287
Amoebozoa	DSsoil18-11-171-100	Tylenchorhynchus teeni/Bitylenchus dubius	Metazoa	Nematoda	Chromadorea	Tylenchida	Telotylenchidae	38	100	269
Amoebozoa	DSsoil18-11-171-100	Euglypha compressa	NA	NA	NA	Euglyphida	Euglyphidae	38	95.6835	278
Amoebozoa	DSsoil18-11-171-100	Sacciforma sacciformis	NA	NA	NA	Cryomonadida	Rhogostomidae	37	94.4444	274
Amoebozoa	DSsoil18-11-171-100	Cyphoderia amphoralis	NA	NA	NA	Euglyphida	Cyphoderiidae	35	89.5131	276
Amoebozoa	DSsoil18-11-171-100	Chlamydotubeufia cf. huaikangplaensis SB-2014/Helicoma muelleri/Tubeufia helicomyces/Helicomyces roseus/Thaxteriella helicoma/Helicosporium talbotii/Helicoma ambiens/Tubeufia amazonensis/Helicoma sp. BCC 3512/Helicoon gigantisporum/Helicomyces lilliputeus/Helicoma palmigenum/Acanthohelicospora aurea/Helicosporium guianense/Helicosporium pallidum/Helicosporium indicum/Helicomyces torquatus/Helicom…	Fungi	Ascomycota	Dothideomycetes	Tubeufiales/NA	Tubeufiaceae/NA	34	100	270
Amoebozoa	DSsoil18-11-171-100	Mucoromycotina sp. MIB 8792/Endogone sp. OSC T14506	Fungi	Mucoromycota	NA	NA/Endogonales	NA/Endogonaceae	32	100	271
Amoebozoa	DSsoil18-11-171-100	Thaumatomastix sp. 4 JMS-2012/Thaumatomastix salina	NA	NA	NA	Thaumatomonadida	Thaumatomastigidae	32	93.75	276
Amoebozoa	DSsoil18-11-171-100	Dissophora decumbens	Fungi	Mucoromycota	NA	Mortierellales	Mortierellaceae	31	99.262	271
Amoebozoa	DSsoil18-11-171-100	Heteromita sp. HFCC 924/Cercozoa sp. IVY21ap83t8LS/Cercozoa sp. WA28p82t6LS/Heteromita globosa/soil flagellate AND21	NA	NA	NA	Cercomonadida/NA	Heteromitidae/NA	31	100	274
Amoebozoa	DSsoil18-11-171-100	Cercomonas parincurva	NA	NA	NA	Cercomonadida	Cercomonadidae	29	100	275
Amoebozoa	DSsoil18-11-171-100	Cercozoa sp. CC-2009d	NA	NA	NA	NA	NA	28	96.0145	278
Amoebozoa	DSsoil18-11-171-100	Rotaria tardigrada/Rotaria sordida/Rotaria magnacalcarata/Otostephanos jolantae/Macrotrachela papillosa/Habrotrocha elusa elusa/Embata commensalis/Adineta vaga/Adineta ricciae/Philodina citrina/Rotaria macrura/Rotaria rotatoria	Metazoa	Rotifera	Bdelloidea	NA/Philodinida/Adinetida	NA/Habrotrochidae/Philodinidae/Adinetidae	27	100	274
Amoebozoa	DSsoil18-11-171-100	Amoebozoa sp. amMP3	NA	NA	NA	NA	NA	27	90.2941	341
Amoebozoa	DSsoil18-11-171-100	Platyophrya bromelicola	NA	NA	Colpodea	Cyrtolophosidida	Platyophryidae	27	99.6269	268
Amoebozoa	DSsoil18-11-171-100	Cercomonas alexieffi	NA	NA	NA	Cercomonadida	Cercomonadidae	26	100	275
Amoebozoa	DSsoil18-11-171-100	soil amoeba AND16	NA	NA	NA	NA	NA	25	89.645	344
Amoebozoa	DSsoil18-11-171-100	Gymnophrys sp. ATCC 50923/Cercozoa sp. DDB-2008e/Gymnophrys cometa	NA	NA	NA	NA	NA	24	97.0696	274
Amoebozoa	DSsoil18-11-171-100	Haplosclerida sp. CRV/Leucascus sp. G316051	Metazoa	Porifera	Demospongiae/Calcarea	Haplosclerida/Clathrinida	NA/Leucascidae	23	94.4649	271
Amoebozoa	DSsoil18-11-171-100	Rozella sp.	Fungi	Cryptomycota	NA	NA	NA	23	100	271
Amoebozoa	DSsoil18-11-171-100	Corythion dubium	NA	NA	NA	Euglyphida	Trinematidae	22	94.9091	276
Amoebozoa	DSsoil18-11-171-100	Glomus macrocarpum	Fungi	Mucoromycota	Glomeromycetes	Glomerales	Glomeraceae	21	100	272
Amoebozoa	DSsoil18-11-171-100	Metarhizium anisopliae/Metarhizium sp. UTMC 5002	Fungi	Ascomycota	Sordariomycetes	Hypocreales	Clavicipitaceae	20	100	270
Amoebozoa	DSsoil18-11-171-100	Oxyporus sp. DSH 93-188	Fungi	Basidiomycota	Agaricomycetes	Hymenochaetales	Schizoporaceae	19	100	271
Amoebozoa	DSsoil18-11-171-100	Synchytrium macrosporum	Fungi	Chytridiomycota	Chytridiomycetes	NA	Synchytriaceae	19	100	273
Amoebozoa	DSsoil18-11-171-100	Colpoda minima	NA	NA	Colpodea	Colpodida	Colpodidae	19	98.893	271
Amoebozoa	DSsoil18-11-171-100	Thanatephorus cucumeris/Rhizoctonia solani	Fungi	Basidiomycota	Agaricomycetes	Cantharellales	Ceratobasidiaceae	17	100	271
Amoebozoa	DSsoil18-11-171-100	Rhizophydium sp. JEL223/Rhizophydium sp. JEL316	Fungi	Chytridiomycota	Chytridiomycetes	Rhizophydiales	Rhizophydiaceae	16	99.631	271
Amoebozoa	DSsoil18-11-171-100	Parastagonospora nodorum/Helminthosporium velutinum/Helminthosporium tiliae/Helminthosporium solani/Helminthosporium quercinum/Helminthosporium oligosporum/Helminthosporium juglandinum/Helminthosporium hispanicum/Helminthosporium genistae/Helminthosporium caespitosum/Helminthosporium austriacum/Corynespora smithii/Pyrenochaeta sp./Petrakia echinata/Beverwykella pulmonaria/Lindgomycetaceae sp./Pha…	Fungi/Viridiplantae	Ascomycota/NA/Streptophyta/Mucoromycota	Dothideomycetes/NA/Sordariomycetes/Glomeromycetes/Orbiliomycetes/Eurotiomycetes	Pleosporales/NA/Caryophyllales/Glomerales/Orbiliales/Botryosphaeriales/Microascales/Capnodiales/Pyrenulales	Phaeosphaeriaceae/Massarinaceae/Corynesporascaceae/Cucurbitariaceae/Melanommataceae/Lindgomycetaceae/Didymellaceae/Lentitheciaceae/Biatriosporaceae/NA/Sporormiaceae/Nigrogranaceae/Leptosphaeriaceae/Trematosphaeriaceae/Pleosporaceae/Chenopodiaceae/Glomeraceae/Didymosphaeriaceae/Massariaceae/Orbiliaceae/Pseudoperisporiaceae/Phyllostictaceae/Halosphaeriaceae/Mycosphaerellaceae/Testudinaceae/Amorosia…	16	100	270
Amoebozoa	DSsoil18-11-171-100	Prismatolaimus sp. MCb2/Prismatolaimus sp. MCt40f-r/Prismatolaimus sp. MHt9/Prismatolaimus sp. GSb48/Prismatolaimus sp. GSb47/Prismatolaimus sp. GSb46/Prismatolaimus sp. GSb45/Prismatolaimus sp. GSb44/Prismatolaimus sp. GSb42/Prismatolaimus sp. GSb38/Prismatolaimus sp. GSb29/Prismatolaimus sp. GSb19/Prismatolaimus sp. GSb16/Prismatolaimus sp. GSt52/Prismatolaimus sp. GSt50/Prismatolaimus sp. GSt4…	Metazoa	Nematoda	Enoplea	Triplonchida	Prismatolaimidae	16	100	267
Amoebozoa	DSsoil18-11-171-100	Fimicolochytrium alabamae/Fimicolochytrium jonesii	Fungi	Chytridiomycota	Chytridiomycetes	Spizellomycetales	Powellomycetaceae	16	100	271
Amoebozoa	DSsoil18-11-171-100	Mayamaea permitis/Mayamaea atomus var. atomus	NA	Bacillariophyta	Bacillariophyceae	Naviculales	Naviculaceae	15	100	274
Amoebozoa	DSsoil18-11-171-100	uncultured eukaryote/Anurofeca sp. LAH-2003	NA	NA	NA/Ichthyosporea	NA/Ichthyophonida	NA	14	99.631	271
Amoebozoa	DSsoil18-11-171-100	Mortierella calciphila/fungal sp./Mortierella sp. SYPF7182/Mortierella sp. BlackDot/Mortierella sp. YECT3/Mortierellales sp. AGED/Mortierella sp. I5-10/Mortierella sp. D41/Mortierella sp. D32/Mortierella sp. D06/Mortierella sp. D05/Mortierella sp. CO-21/Mortierella hyalina/Mortierella minutissima/Mortierella globalpina/Eimeriidae sp. 3F/Mortierella sp. 20006/zygomycete sp. AM-2008a/Mortierella ch…	Fungi/NA	Mucoromycota/NA/Apicomplexa/Zoopagomycota	NA/Coccidia	Mortierellales/NA/Eucoccidiorida/Kickxellales	Mortierellaceae/NA/Eimeriidae/Kickxellaceae	12	99.3127	292
Amoebozoa	DSsoil18-11-171-100	Tetracladium maxilliforme/fungal sp. BP-WI-3/Tetracladium sp. CCM F-10008/Tetracladium furcatum/Tetracladium breve/Tetracladium setigerum/Tetracladium palmatum/Tetracladium marchalianum/Tetracladium apiense	Fungi	Ascomycota/NA	NA	NA	NA	11	100	269
Amoebozoa	DSsoil18-11-171-100	Polymyxa graminis	NA	NA	NA	NA	Plasmodiophoridae	11	99.6416	278
Amoebozoa	DSsoil18-11-171-100	Pseudonocardia dioxanivorans CB1190	NA	Actinobacteria	Actinobacteria	Pseudonocardiales	Pseudonocardiaceae	10	75.7202	225
Amoebozoa	DSsoil18-11-171-100	Atractospora decumbens	Fungi	Ascomycota	Sordariomycetes	NA	NA	10	99.2593	268
Apicomplexa C	DSsoil18-11-171-100	Bradyrhizobium oligotrophicum S58	NA	Proteobacteria	Alphaproteobacteria	Rhizobiales	Bradyrhizobiaceae	101	73.253	381
Kinetoplastida	DSsoil18-11-171-100	Rhynchomonas nasuta	NA	NA	NA	Kinetoplastida	Bodonidae	180	94.5607	240
Kinetoplastida	DSsoil18-11-171-100	Rhynchobodo sp. HFCC304	NA	NA	NA	Kinetoplastida	Bodonidae	40	95.6522	230
Kinetoplastida	DSsoil18-11-171-100	Bodonidae sp. river Thames	NA	NA	NA	Kinetoplastida	Bodonidae	23	87.013	234
Kinetoplastida	DSsoil18-11-171-100	Neobodo sp. KL	NA	NA	NA	Kinetoplastida	Bodonidae	10	87.8261	231
Platyhelminthes	DSsoil18-11-171-100	Pratylenchus crenatus	Metazoa	Nematoda	Chromadorea	Tylenchida	Pratylenchidae	68	100	367
Nematoda C	DSsoil18-11-171-100	Prismatolaimus sp. MCb2/Prismatolaimus sp. MHt9/Prismatolaimus sp. GSb48/Prismatolaimus sp. GSb47/Prismatolaimus sp. GSb46/Prismatolaimus sp. GSb45/Prismatolaimus sp. GSb44/Prismatolaimus sp. GSb42/Prismatolaimus sp. GSb38/Prismatolaimus sp. GSb29/Prismatolaimus sp. GSb19/Prismatolaimus sp. GSb16/Prismatolaimus sp. GSt52/Prismatolaimus sp. GSt50/Prismatolaimus sp. GSt48/Prismatolaimus sp. GSt47/P…	Metazoa	Nematoda	Enoplea	Triplonchida	Prismatolaimidae	40	100	349
Amoebozoa	DSsoil18-11-171-10	uncultured fungus/Mortierella calciphila/fungal sp./Mortierella sp. SYPF7182/Mortierella sp. BlackDot/Mortierella sp. YECT3/Mortierellales sp. AGED/Mortierella sp. I5-10/Mortierella sp. D41/Mortierella sp. D32/Mortierella sp. D06/Mortierella sp. D05/Mortierella sp. CO-21/Mortierella hyalina/Mortierella minutissima/Mortierella globalpina/Eimeriidae sp. 3F/Mortierella sp. 20006/zygomycete sp. AM-20…	Fungi/NA	NA/Mucoromycota/Apicomplexa/Zoopagomycota	NA/Coccidia	NA/Mortierellales/Eucoccidiorida/Kickxellales	NA/Mortierellaceae/Eimeriidae/Kickxellaceae	859	100	272
Amoebozoa	DSsoil18-11-171-10	Trechispora farinacea/Trechispora sp. PBM418/Trechispora alnicola	Fungi	Basidiomycota	Agaricomycetes	Trechisporales	Hydnodontaceae	448	100	271
Amoebozoa	DSsoil18-11-171-10	Sorosphaerula veronicae	NA	NA	NA	NA	Plasmodiophoridae	397	100	279
Amoebozoa	DSsoil18-11-171-10	Parastagonospora nodorum/Helminthosporium velutinum/Helminthosporium tiliae/Helminthosporium solani/Helminthosporium quercinum/Helminthosporium oligosporum/Helminthosporium juglandinum/Helminthosporium hispanicum/Helminthosporium genistae/Helminthosporium caespitosum/Helminthosporium austriacum/Corynespora smithii/Pyrenochaeta sp./Petrakia echinata/Beverwykella pulmonaria/Lindgomycetaceae sp./Pha…	Fungi/Viridiplantae	Ascomycota/NA/Streptophyta/Mucoromycota	Dothideomycetes/NA/Sordariomycetes/Glomeromycetes/Orbiliomycetes/Eurotiomycetes	Pleosporales/NA/Caryophyllales/Glomerales/Orbiliales/Botryosphaeriales/Microascales/Capnodiales/Pyrenulales	Phaeosphaeriaceae/Massarinaceae/Corynesporascaceae/Cucurbitariaceae/Melanommataceae/Lindgomycetaceae/Didymellaceae/Lentitheciaceae/Biatriosporaceae/NA/Sporormiaceae/Nigrogranaceae/Leptosphaeriaceae/Trematosphaeriaceae/Pleosporaceae/Chenopodiaceae/Glomeraceae/Didymosphaeriaceae/Massariaceae/Orbiliaceae/Pseudoperisporiaceae/Phyllostictaceae/Halosphaeriaceae/Mycosphaerellaceae/Testudinaceae/Amorosia…	375	100	270
Amoebozoa	DSsoil18-11-171-10	Litchi chinensis/Pappea capensis/Alectryon excelsus/Alectryon connatus/Xanthoceras sorbifolium/Cupaniopsis anacardioides/Aesculus pavia/Acer rubrum	Viridiplantae	Streptophyta	NA	Sapindales	Sapindaceae	330	99.635	274
Amoebozoa	DSsoil18-11-171-10	Mesocriconema rusticum/Criconema sp. TSH-2009/Mesocriconema cf. discus TSH-2005	Metazoa	Nematoda	Chromadorea	Tylenchida	Criconematidae	264	100	269
Amoebozoa	DSsoil18-11-171-10	Magnaporthe oryzae/Epichloe festucae var. lolii/Fusarium sp./Simplicillium lanosoniveum/Fusarium oxysporum/Fusarium graminearum/Fusarium solani/Fusarium proliferatum/Fusarium oxysporum f. sp. dianthi/Fusarium oxysporum f. sp. cumini/Trichoderma minutisporum/Fusarium verticillioides/Tolypocladium geodes/Fusarium oxysporum f. sp. lycopersici/Fusarium sacchari/Fusarium verticillioides 7600/Fusarium …	Fungi/Viridiplantae/NA	Ascomycota/NA/Streptophyta/Basidiomycota	Sordariomycetes/NA/Agaricomycetes/Leotiomycetes	Magnaporthales/Hypocreales/NA/Glomerellales/Caryophyllales/Russulales/Helotiales	Magnaporthaceae/Clavicipitaceae/Nectriaceae/Cordycipitaceae/Hypocreaceae/Ophiocordycipitaceae/Stachybotryaceae/NA/Glomerellaceae/Bionectriaceae/Chenopodiaceae/Auriscalpiaceae/Niessliaceae	148	100	270
Amoebozoa	DSsoil18-11-171-10	Polymyxa graminis	NA	NA	NA	NA	Plasmodiophoridae	145	99.6416	278
Amoebozoa	DSsoil18-11-171-10	Pythium intermedium/Pythium salinum/Pythium attrantheridium	NA	NA	Oomycetes	Pythiales	Pythiaceae	131	100	279
Amoebozoa	DSsoil18-11-171-10	Rhogostoma cylindrica	NA	NA	NA	Cryomonadida	Rhogostomidae	131	100	274
Amoebozoa	DSsoil18-11-171-10	uncultured eukaryote	NA	NA	NA	NA	NA	127	99.6337	277
Amoebozoa	DSsoil18-11-171-10	Pseudonocardia dioxanivorans CB1190	NA	Actinobacteria	Actinobacteria	Pseudonocardiales	Pseudonocardiaceae	107	75.7202	225
Amoebozoa	DSsoil18-11-171-10	Eocercomonas exploratorii	NA	NA	NA	Cercomonadida	Cercomonadidae	98	100	273
Amoebozoa	DSsoil18-11-171-10	Tylenchorhynchus teeni/Bitylenchus dubius	Metazoa	Nematoda	Chromadorea	Tylenchida	Telotylenchidae	96	100	269
Amoebozoa	DSsoil18-11-171-10	Glomus macrocarpum	Fungi	Mucoromycota	Glomeromycetes	Glomerales	Glomeraceae	96	100	272
Amoebozoa	DSsoil18-11-171-10	Platyophrya bromelicola	NA	NA	Colpodea	Cyrtolophosidida	Platyophryidae	84	99.6269	268
Amoebozoa	DSsoil18-11-171-10	Phasmarhabditis sp. VP-2016a/Phasmarhabditis hermaphrodita/Phasmarhabditis sp. EM434	Metazoa	Nematoda	Chromadorea	Rhabditida	Rhabditidae	77	99.6296	270
Amoebozoa	DSsoil18-11-171-10	Prismatolaimus sp. MCb2/Prismatolaimus sp. MCt40f-r/Prismatolaimus sp. MHt9/Prismatolaimus sp. GSb48/Prismatolaimus sp. GSb47/Prismatolaimus sp. GSb46/Prismatolaimus sp. GSb45/Prismatolaimus sp. GSb44/Prismatolaimus sp. GSb42/Prismatolaimus sp. GSb38/Prismatolaimus sp. GSb29/Prismatolaimus sp. GSb19/Prismatolaimus sp. GSb16/Prismatolaimus sp. GSt52/Prismatolaimus sp. GSt50/Prismatolaimus sp. GSt4…	Metazoa	Nematoda	Enoplea	Triplonchida	Prismatolaimidae	73	100	267
Amoebozoa	DSsoil18-11-171-10	Chaetomium globosum	Fungi	Ascomycota	Sordariomycetes	Sordariales	Chaetomiaceae	73	99.6296	270
Amoebozoa	DSsoil18-11-171-10	fungal sp./Hymenoscyphus sp. B TL-2012/Hyaloscypha aff. paludosa A TL-2012/Hyaloscypha aff. paludosa B TL-2012	Fungi	NA/Ascomycota	NA/Leotiomycetes	NA/Helotiales	NA/Helotiaceae/Hyaloscyphaceae	73	100	270
Amoebozoa	DSsoil18-11-171-10	Rhizophydium sp. JEL223/Rhizophydium sp. JEL316	Fungi	Chytridiomycota	Chytridiomycetes	Rhizophydiales	Rhizophydiaceae	69	99.631	271
Amoebozoa	DSsoil18-11-171-10	Chlorococcum costatozygotum/Chlorococcum echinozygotum/Chlorococcum infusionum/Macrochloris radiosa/Tetracystis sp. FG2/6.4E/Chlorophyceae sp. WJT46VFNP16/Tetracystis sp. WJT4VFNP31A/Tetracystis aeria	Viridiplantae	Chlorophyta	Chlorophyceae	Chlamydomonadales/NA	Chlorococcaceae/Actinochloridaceae/NA	68	100	272
Amoebozoa	DSsoil18-11-171-10	Fusarium equiseti/fungal sp./Chaetomium sp. 4RF3/Chaetomium cochliodes/Chaetomium globosum/Chaetomium elatum/Leotiomycetes sp. LF826/Neurospora crassa OR74A/fungal sp. GG MB-2013/fungal sp. E MB-2013/Chaetomium sp. CBS 123940/Remersonia thermophila/Chaetomium sp. CPCC 480539/Humicola sp. 18002/Humicola sp. 15005/Chaetomium sp. 15004/Trichocladium asperum/Gelasinospora tetrasperma/Sordaria fimicol…	Fungi	Ascomycota/NA	Sordariomycetes/NA/Leotiomycetes	Hypocreales/NA/Sordariales	Nectriaceae/NA/Chaetomiaceae/Sordariaceae	67	100	270
Amoebozoa	DSsoil18-11-171-10	Paraholosticha pannonica/Keronopsis helluo/Lamtostyla salina/Bistichella cystiformans/Parabistichella variabilis/Oxytrichidae sp. MP29/Bistichella variabilis/Amphisiella magnigranulosa/Orthamphisiella breviseries	NA	NA	Spirotrichea	Urostylida/Stichotrichida/Sporadotrichida/NA	Pseudokeronopsidae/Keronidae/Trachelostylidae/NA/Oxytrichidae/Amphisiellidae	63	100	270
Amoebozoa	DSsoil18-11-171-10	Paragonostomoides xianicum/uncultured eukaryote/Gonostomum sinicum/Gonostomum affine/Gonostomum sp. JS-2012/Gonostomum strenuum	NA	NA	Spirotrichea/NA	Sporadotrichida/NA	Gonostomatidae/NA	55	100	270
Amoebozoa	DSsoil18-11-171-10	Saprolegnia sp. HL0602	NA	NA	Oomycetes	Saprolegniales	Saprolegniaceae	52	95.6364	275
Amoebozoa	DSsoil18-11-171-10	Allas sp. JJP-2003	NA	NA	NA	Thaumatomonadida	NA	51	94.1606	274
Amoebozoa	DSsoil18-11-171-10	Sclerotium hydrophilum/Rhizoctonia sp. CPCC 480725/Ceratobasidium sp. FO 38200/Ceratobasidium sp. GEL5602	Fungi	Basidiomycota	Agaricomycetes	Thelephorales/Cantharellales	Typhulaceae/Ceratobasidiaceae	51	100	271
Amoebozoa	DSsoil18-11-171-10	Tetracladium maxilliforme/fungal sp. BP-WI-3/Tetracladium sp. CCM F-10008/Tetracladium furcatum/Tetracladium breve/Tetracladium setigerum/Tetracladium palmatum/Tetracladium marchalianum/Tetracladium apiense	Fungi	Ascomycota/NA	NA	NA	NA	50	100	269
Amoebozoa	DSsoil18-11-171-10	Eucephalobus striatus	Metazoa	Nematoda	Chromadorea	Rhabditida	Cephalobidae	50	99.6283	269
Amoebozoa	DSsoil18-11-171-10	Synchytrium macrosporum	Fungi	Chytridiomycota	Chytridiomycetes	NA	Synchytriaceae	47	100	273
Amoebozoa	DSsoil18-11-171-10	Leucosporidium sp./Curvibasidium sp./Leucosporidium fragarium/Phenoliferia sp./Glaciozyma antarctica/Sampaiozyma vanillica/[Rhodotorula] nothofagi/Vonarxula javanica/Sampaiozyma ingeniosa/[Rhodotorula] futronensis/Rhodosporidiobolus microsporus/Rhodosporidiobolus odoratus/Leucosporidium yakuticum/Curvibasidium cygneicollum/Curvibasidium pallidicorallinum/Leucosporidium creatinivorum/Rhodosporidio…	Fungi	Basidiomycota	Microbotryomycetes/Ustilaginomycetes	Leucosporidiales/NA/Kriegeriales/Sporidiobolales/Ustilaginales	Leucosporidiaceae/NA/Kriegeriaceae/Camptobasidiaceae/Chrysozymaceae/Sporidiobolaceae/Ustilaginaceae	45	100	271
Amoebozoa	DSsoil18-11-171-10	Deasonia prolifera	Viridiplantae	Chlorophyta	Chlorophyceae	Chlamydomonadales	Actinochloridaceae	45	100	271
Amoebozoa	DSsoil18-11-171-10	Cercomonas alexieffi	NA	NA	NA	Cercomonadida	Cercomonadidae	44	100	275
Amoebozoa	DSsoil18-11-171-10	Rozella sp.	Fungi	Cryptomycota	NA	NA	NA	43	100	271
Amoebozoa	DSsoil18-11-171-10	Paracercomonas sp. HFCC 910	NA	NA	NA	Cercomonadida	Cercomonadidae	43	100	272
Amoebozoa	DSsoil18-11-171-10	Heteromita sp. HFCC 924/Cercozoa sp. IVY21ap83t8LS/Cercozoa sp. WA28p82t6LS/Heteromita globosa/soil flagellate AND21	NA	NA	NA	Cercomonadida/NA	Heteromitidae/NA	42	100	274
Amoebozoa	DSsoil18-11-171-10	Eocercomonas sp. HFCC 907/Eocercomonas echina	NA	NA	NA	Cercomonadida	Cercomonadidae	39	100	273
Amoebozoa	DSsoil18-11-171-10	Saitozyma ninhbinhensis/Saitozyma podzolica/Vanrija humicola	Fungi	Basidiomycota	Tremellomycetes	Tremellales/Trichosporonales	Trimorphomycetaceae/Trichosporonaceae	39	100	271
Amoebozoa	DSsoil18-11-171-10	Chlorococcum oleofaciens/Chlorococcum citriforme/Chlorococcum sphacosum/Neospongiococcum gelatinosum/Chlorococcum elkhartiense/Chlorococcum sp. GD/Oophila sp. KY2008/Chlorococcum sp. T309B/Chlorococcum sp. WJT66VFNP77/Chlorococcum sp. WJT66VFNP30A/Chlorococcum sp. WJT43VFNP8/Chlorococcum sp. WJT24VFNP10/Chlorococcum sp. WJT9VFNP1A/Pleurastrum insigne	Viridiplantae	Chlorophyta	Chlorophyceae	Chlamydomonadales/NA	Chlorococcaceae/Chlamydomonadaceae/NA	38	100	271
Amoebozoa	DSsoil18-11-171-10	Thanatephorus cucumeris/Rhizoctonia solani	Fungi	Basidiomycota	Agaricomycetes	Cantharellales	Ceratobasidiaceae	38	100	271
Amoebozoa	DSsoil18-11-171-10	Rotaria tardigrada/Rotaria sordida/Rotaria magnacalcarata/Otostephanos jolantae/Macrotrachela papillosa/Habrotrocha elusa elusa/Embata commensalis/Adineta vaga/Adineta ricciae/Philodina citrina/Rotaria macrura/Rotaria rotatoria	Metazoa	Rotifera	Bdelloidea	NA/Philodinida/Adinetida	NA/Habrotrochidae/Philodinidae/Adinetidae	36	100	275
Amoebozoa	DSsoil18-11-171-10	Catenomyces persicinus	Fungi	Chytridiomycota	Chytridiomycetes	NA	NA	35	100	271
Amoebozoa	DSsoil18-11-171-10	Habrotrocha constricta	Metazoa	Rotifera	Bdelloidea	Philodinida	Habrotrochidae	34	100	274
Amoebozoa	DSsoil18-11-171-10	Epichloe typhina/Epichloe hybrida/uncultured fungus/Trichoderma sp./Trichoderma reesei QM6a/Metarhizium granulomatis/Purpureocillium sp./Metarhizium viride/Alternaria alternata/Trichoderma sp. CC-2016/Parengyodontium album/Trichoderma pseudokoningii/Trichoderma sp. 49/Trichoderma harzianum/Lecanicillium sp. CCF 5201/Lecanicillium fusisporum/fungal sp./fungal sp. ZJ1/Paecilomyces sp. SPuFAF/Reticu…	Fungi/Metazoa/NA	Ascomycota/NA/Arthropoda/Mucoromycota	Sordariomycetes/NA/Dothideomycetes/Eurotiomycetes/Insecta/Malacostraca/Glomeromycetes/Oomycetes	Hypocreales/NA/Pleosporales/Glomerellales/Eurotiales/Diptera/Decapoda/Diversisporales/Pythiales	Clavicipitaceae/NA/Hypocreaceae/Ophiocordycipitaceae/Pleosporaceae/Cordycipitaceae/Reticulascaceae/Glomerellaceae/Thermoascaceae/Phoridae/Penaeidae/Acaulosporaceae/Pythiaceae/Australiascaceae/Stachybotryaceae	33	100	270
Amoebozoa	DSsoil18-11-171-10	Hyphochytrium catenoides	NA	NA	Hyphochytriomycetes	NA	Hyphochytriaceae	32	100	275
Amoebozoa	DSsoil18-11-171-10	Corynascus verrucosus/Sordariales sp. MF476/Chaetomium sp. MF470/Thermothelomyces thermophila/Thermothelomyces hinnulea/Thermothelomyces thermophila ATCC 42464/Thielavia terrestris NRRL 8126/Chaetomium sp. CQ31/Madurella sp. 'pseudomycetomatis'/Chaetomium sp. 15003/Chaetomium sp. 15002/Chaetomium globosum/Madurella mycetomatis/Humicola fuscoatra var. fuscoatra	Fungi	Ascomycota	Sordariomycetes	Sordariales	Chaetomiaceae/NA	31	100	270
Amoebozoa	DSsoil18-11-171-10	Cercomonas parincurva	NA	NA	NA	Cercomonadida	Cercomonadidae	31	100	275
Amoebozoa	DSsoil18-11-171-10	Nygolaimus cf. brachyuris JH-2004	Metazoa	Nematoda	Enoplea	Dorylaimida	Nygolaimidae	30	100	270
Amoebozoa	DSsoil18-11-171-10	Mayamaea sp. KAS1111	NA	Bacillariophyta	Bacillariophyceae	Naviculales	Naviculaceae	30	99.2701	274
Amoebozoa	DSsoil18-11-171-10	uncultured eukaryote/Pleurozia purpurea	NA/Viridiplantae	NA/Streptophyta	NA/Jungermanniopsida	NA/Pleuroziales	NA/Pleuroziaceae	28	99.2565	270
Amoebozoa	DSsoil18-11-171-10	Junewangia sphaerospora/Junewangia lamma	Fungi	Ascomycota	Sordariomycetes	NA	NA	28	99.2593	270
Amoebozoa	DSsoil18-11-171-10	Cystofilobasidium macerans/Cystofilobasidium capitatum	Fungi	Basidiomycota	Tremellomycetes	Cystofilobasidiales	Cystofilobasidiaceae	27	100	271
Amoebozoa	DSsoil18-11-171-10	Alaimus parvus	Metazoa	Nematoda	Enoplea	Enoplida	Alaimidae	26	99.6255	267
Amoebozoa	DSsoil18-11-171-10	Entosthodon obtusus/Funaria hygrometrica/Brachythecium salebrosum/Aphanorrhegma serratum/Physcomitrium lorentzii/Physcomitrium pyriforme/Physcomitrella patens/Entosthodon bonplandii/Brachythecium rutabulum/Rhytidiadelphus squarrosus	Viridiplantae	Streptophyta	Bryopsida	Funariales/Hypnales	Funariaceae/Brachytheciaceae/Hylocomiaceae	25	100	276
Amoebozoa	DSsoil18-11-171-10	Euglypha rotunda	NA	NA	NA	Euglyphida	Euglyphidae	25	98.893	271
Amoebozoa	DSsoil18-11-171-10	Atractospora decumbens	Fungi	Ascomycota	Sordariomycetes	NA	NA	24	99.2593	268
Amoebozoa	DSsoil18-11-171-10	Tetracystis pampae/Wislouchiella planctonica	Viridiplantae	Chlorophyta	Chlorophyceae	Chlamydomonadales	NA	24	100	272
Amoebozoa	DSsoil18-11-171-10	Thoreauomyces humboldtii/Powellomyces hirtus/Entophlyctis confervae-glomeratae/Catenomyces persicinus/Powellomyces sp. JEL95	Fungi	Chytridiomycota	Chytridiomycetes	Spizellomycetales/Chytridiales/NA	Powellomycetaceae/Chytriomycetaceae/NA	24	95.5556	272
Amoebozoa	DSsoil18-11-171-10	Hantzschia sp. LFS-2014/Hantzschia amphioxys/Hantzschia amphioxys var. major	NA	Bacillariophyta	Bacillariophyceae	Bacillariales	Bacillariaceae	24	100	275
Amoebozoa	DSsoil18-11-171-10	uncultured Cryptocaryon/Askenasia sp. FU44-43	NA	NA	NA/Litostomatea	NA/Cyclotrichida	NA/Mesodiniidae	24	93.3086	268
Amoebozoa	DSsoil18-11-171-10	uncultured eukaryote/Anurofeca sp. LAH-2003	NA	NA	NA/Ichthyosporea	NA/Ichthyophonida	NA	24	99.631	271
Amoebozoa	DSsoil18-11-171-10	Angiostoma margaretae/Angiostoma sp. SA1/Phasmarhabditis sp. SA4/Angiostoma norvegicum/Phasmarhabditis sp. VP-2016a/Phasmarhabditis sp. REH-2015/Phasmarhabditis sp. 2 ITDL-2014/Phasmarhabditis sp. 1 ITDL-2014/Phasmarhabditis sp. SA2/Phasmarhabditis neopapillosa/Angiostoma dentifera	Metazoa	Nematoda	Chromadorea	Rhabditida	Angiostomatidae/Rhabditidae	24	100	270
Amoebozoa	DSsoil18-11-171-10	Spumella vulgaris/Spumella-like flagellate 8b3	NA	NA	Chrysophyceae	Chromulinales	Chromulinaceae	23	100	274
Amoebozoa	DSsoil18-11-171-10	uncultured eukaryote/Rhogostoma cylindrica	NA	NA	NA	NA/Cryomonadida	NA/Rhogostomidae	23	98.9011	273
Amoebozoa	DSsoil18-11-171-10	Cercomonas hederae/Cercomonas aff. longicauda/Cercomonas sp. HFCC51	NA	NA	NA	Cercomonadida	Cercomonadidae	23	97.4453	275
Amoebozoa	DSsoil18-11-171-10	Cercomonas sp. HFCC 906/Cercozoa sp. TGS5/Cercomonas vacuolata	NA	NA	NA	Cercomonadida/NA	Cercomonadidae/NA	22	100	274
Amoebozoa	DSsoil18-11-171-10	Magnohelicospora fuscospora	Fungi	Ascomycota	Dothideomycetes	Venturiales	Venturiaceae	22	98.5185	270
Amoebozoa	DSsoil18-11-171-10	Cercozoa sp. WA81p124at18LS	NA	NA	NA	NA	NA	22	97.8339	278
Amoebozoa	DSsoil18-11-171-10	Cercozoa sp. CC-2009d	NA	NA	NA	NA	NA	22	96.0145	278
Amoebozoa	DSsoil18-11-171-10	uncultured fungus	Fungi	NA	NA	NA	NA	21	100	271
Amoebozoa	DSsoil18-11-171-10	fungal sp./Ascocoryne sp. D08	Fungi	NA/Ascomycota	NA/Leotiomycetes	NA/Helotiales	NA/Helotiaceae	20	99.6296	270
Amoebozoa	DSsoil18-11-171-10	Cryptococcus sp. AspA8.1/Cryptococcus sp. AgosA10.1/Filobasidium elegans/Filobasidium wieringae/Solicoccozyma terricola/Solicoccozyma phenolicus/Filobasidium oeirense/Solicoccozyma terreus/Goffeauzyma agrionensis/Solicoccozyma aeria/Solicoccozyma cf. aeria RUB022/cf. Cryptococcus sp. ATCAJ-21/Goffeauzyma gastrica/Filobasidium globisporum/Cryptococcus sp. CJE6/Solicoccozyma fuscescens/[Cryptococcu…	Fungi	Basidiomycota	Tremellomycetes	Filobasidiales/NA	Filobasidiaceae/Piskurozymaceae/NA	20	100	271
Amoebozoa	DSsoil18-11-171-10	Stramenopile sp. MAST-12 KKTS_E5	NA	NA	NA	NA	NA	20	99.6337	273
Amoebozoa	DSsoil18-11-171-10	Hantzschia amphioxys f. muelleri	NA	Bacillariophyta	Bacillariophyceae	Bacillariales	Bacillariaceae	19	100	275
Amoebozoa	DSsoil18-11-171-10	Rhizophlyctis harderi	Fungi	Chytridiomycota	Chytridiomycetes	Rhizophlyctidales	Rhizophlyctidaceae	18	98.524	271
Amoebozoa	DSsoil18-11-171-10	Coccomyces strobi/Goniopila monticola/Sawadaea tulasnei/Sawadaea polyfida var. japonica/Neoerysiphe galeopsidis	Fungi	Ascomycota	Leotiomycetes/NA	Rhytismatales/NA/Erysiphales	Rhytismataceae/NA/Erysiphaceae	17	98.8889	270
Amoebozoa	DSsoil18-11-171-10	Spongomonas sp. CCAP 1971/1	NA	NA	NA	NA	Spongomonadidae	17	94.9275	277
Amoebozoa	DSsoil18-11-171-10	Cercomonas sp. HFCC 900/Cercomonas hiberna/Cercomonas aff. longicauda/Cercomonas sp. HFCC52	NA	NA	NA	Cercomonadida	Cercomonadidae	17	100	275
Amoebozoa	DSsoil18-11-171-10	Cercozoa sp. B134	NA	NA	NA	NA	NA	17	100	274
Amoebozoa	DSsoil18-11-171-10	Corythion dubium	NA	NA	NA	Euglyphida	Trinematidae	17	94.9091	276
Amoebozoa	DSsoil18-11-171-10	Leptomyxa sp. AS-2016b	NA	NA	NA	Leptomyxida	Leptomyxidae	16	100	287
Amoebozoa	DSsoil18-11-171-10	Colpodella edax	NA	NA	NA	NA	Colpodellidae	16	95.9707	273
Amoebozoa	DSsoil18-11-171-10	Sorodiplophrys stercorea	NA	NA	Labyrinthulomycetes	NA	NA	16	83.3948	269
Amoebozoa	DSsoil18-11-171-10	Mayamaea permitis/Mayamaea atomus var. atomus	NA	Bacillariophyta	Bacillariophyceae	Naviculales	Naviculaceae	16	100	274
Amoebozoa	DSsoil18-11-171-10	Chlamydotubeufia cf. huaikangplaensis SB-2014/Helicoma muelleri/Tubeufia helicomyces/Helicomyces roseus/Thaxteriella helicoma/Helicosporium talbotii/Helicoma ambiens/Tubeufia amazonensis/Helicoma sp. BCC 3512/Helicoon gigantisporum/Helicomyces lilliputeus/Helicoma palmigenum/Acanthohelicospora aurea/Helicosporium guianense/Helicosporium pallidum/Helicosporium indicum/Helicomyces torquatus/Helicom…	Fungi	Ascomycota	Dothideomycetes	Tubeufiales/NA	Tubeufiaceae/NA	15	100	270
Amoebozoa	DSsoil18-11-171-10	Cladosporium sp./fungal sp./fungal sp. ZJ38/Cladosporium pseudocladosporioides/Cladosporium sp. WR1991/Cladosporium sp. Y19-1/Cladosporium sp. MF571/Cladosporium sp. MF535/Cladosporium sp. MF528/Cladosporium sp. MF456/Cladosporium sp. MF447/Cladosporium sp. LF257/Cladosporium sp. LF244/Cladosporium sp. LF184/Cladosporium sp. LF063/Cladosporium sp. KF335/Cladosporium sphaerospermum/Cladosporium sp…	Fungi/NA/Metazoa	Ascomycota/NA/Phaeophyceae/Annelida	Dothideomycetes/NA/Eurotiomycetes/Polychaeta	Capnodiales/NA/Chaetothyriales/Laminariales/Dothideales/Terebellida	Cladosporiaceae/NA/Herpotrichiellaceae/Alariaceae/Mycosphaerellaceae/Capnodiaceae/Teratosphaeriaceae/Ctenodrilidae/Coccodiniaceae	14	100	270
Amoebozoa	DSsoil18-11-171-10	Eumonhystera filiformis	Metazoa	Nematoda	Chromadorea	Monhysterida	Monhysteridae	14	99.6269	268
Amoebozoa	DSsoil18-11-171-10	uncultured eukaryote/Chlamydomonas sp. NIES-3909/Chlamydomonas sp. NIES-2315/Tetracystis vinatzeri/Chlorophyceae sp. WJT43VFNP26/Chlorophyceae sp. GTD4b-1	NA/Viridiplantae	NA/Chlorophyta	NA/Chlorophyceae	NA/Chlamydomonadales	NA/Chlamydomonadaceae	13	100	272
Amoebozoa	DSsoil18-11-171-10	Cercomonas sp. HFCC 904/Cercomonas pellucida/Cercomonas sp. HFCC 902	NA	NA	NA	Cercomonadida	Cercomonadidae	13	100	279
Amoebozoa	DSsoil18-11-171-10	Amoebozoa sp. amMP3	NA	NA	NA	NA	NA	13	90.5882	341
Amoebozoa	DSsoil18-11-171-10	Pythium monospermum	NA	NA	Oomycetes	Pythiales	Pythiaceae	13	99.278	277
Amoebozoa	DSsoil18-11-171-10	Ophryocystis elektroscirrha	NA	Apicomplexa	Gregarinasina	Neogregarinorida	Ophryocystidae	13	94.4444	274
Amoebozoa	DSsoil18-11-171-10	Cercozoa sp. B161/Bodomorpha sp. HFCC57/soil flagellate AND24	NA	NA	NA	NA/Glissomonadida/Cercomonadida	NA/Sandonidae/Heteromitidae	13	100	275
Amoebozoa	DSsoil18-11-171-10	uncultured fungus/Mortierella calciphila/fungal sp./Mortierella sp. SYPF7182/Mortierella sp. BlackDot/Mortierella sp. YECT3/Mortierellales sp. AGED/Mortierella sp. I5-10/Mortierella sp. D41/Mortierella sp. D32/Mortierella sp. D06/Mortierella sp. D05/Mortierella sp. CO-21/Mortierella hyalina/Mortierella minutissima/Mortierella globalpina/Eimeriidae sp. 3F/Mortierella sp. 20006/zygomycete sp. AM-20…	Fungi/NA	NA/Mucoromycota/Apicomplexa/Zoopagomycota	NA/Coccidia	NA/Mortierellales/Eucoccidiorida/Kickxellales	NA/Mortierellaceae/Eimeriidae/Kickxellaceae	13	99.262	271
Amoebozoa	DSsoil18-11-171-10	Paracercomonas oxoniensis	NA	NA	NA	Cercomonadida	Cercomonadidae	12	99.2647	272
Amoebozoa	DSsoil18-11-171-10	Aphelenchoides bicaudatus	Metazoa	Nematoda	Chromadorea	Tylenchida	Aphelenchoididae	12	100	267
Amoebozoa	DSsoil18-11-171-10	Orciraptor agilis	NA	NA	NA	Glissomonadida	Viridiraptoridae	12	96.3768	276
Amoebozoa	DSsoil18-11-171-10	Allas sp. 2 JMS-2012/Allas sp. 1 JMS-2012/Allas diplophysa	NA	NA	NA	Thaumatomonadida	NA	11	98.1618	275
Amoebozoa	DSsoil18-11-171-10	uncultured eukaryote/Dictyamoeba vorax/Lobosea sp. Mb_5C	NA	NA	NA	NA	NA	11	86.1765	353
Amoebozoa	DSsoil18-11-171-10	Spumella sp. TGPH8/Spumella sp. OF-40/Spumella sp. KMMCC 242/Pedospumella encystans/Spumella-like flagellate 1006/soil flagellate AND29/Spumella-like flagellate JBC/S24/Spumella elongata	NA	NA	Chrysophyceae/Synurophyceae	Chromulinales/Ochromonadales/NA	Chromulinaceae/NA	11	100	273
Amoebozoa	DSsoil18-11-171-10	Penicillium oxalicum/Aspergillus cristatus/Penicillium sp./Penicillium chrysogenum/Eurotiales sp. P7/Fusarium graminearum/Aspergillus fumigatus/Aspergillus flavipes/fungal sp./fungal sp. ZJ64/fungal sp. ZJ48/fungal sp. ZJ24/fungal sp. ZJ34/fungal sp. ZJ30/fungal sp. ZJ26/fungal sp. ZJ22/fungal sp. ZJ20/fungal sp. ZJ15/fungal sp. ZJ46/fungal sp. ZJ45/fungal sp. ZJ43/fungal sp. ZJ33/fungal sp. ZJ31…	Fungi	Ascomycota/NA	Eurotiomycetes/Sordariomycetes/NA	Eurotiales/Hypocreales/NA	Aspergillaceae/NA/Nectriaceae/Trichocomaceae/Clavicipitaceae	10	100	269
Amoebozoa	DSsoil18-11-171-10	fungal sp./Dicyma olivacea/Liberomyces saliciphilus/Microdochium sp. EA10-87/Microdochium sp. JP103/Ascotricha chartarum/Ascotricha lusitanica/Ascotricha guamensis/sordariomycete sp. G7-R278	Fungi	NA/Ascomycota	NA/Sordariomycetes	NA/Xylariales	NA/Microdochiaceae/Xylariaceae	10	100	270
Apicomplexa C	DSsoil18-11-171-10	Bradyrhizobium sp. BTAi1	NA	Proteobacteria	Alphaproteobacteria	Rhizobiales	Bradyrhizobiaceae	260	81.4159	224
Apicomplexa C	DSsoil18-11-171-10	Pseudorhodoplanes sinuspersici	NA	Proteobacteria	Alphaproteobacteria	Rhizobiales	NA	110	74.4921	395
Apicomplexa C	DSsoil18-11-171-10	Apicoporus parvidiaboli	NA	NA	Dinophyceae	Gymnodiniales	Gymnodiniaceae	80	91.2833	417
Apicomplexa C	DSsoil18-11-171-10	Paraschneideria metamorphosa	NA	Apicomplexa	Gregarinasina	Eugregarinorida	Sphaerocystidae	65	97.8049	410
Apicomplexa C	DSsoil18-11-171-10	Rhodopseudomonas palustris CGA009	NA	Proteobacteria	Alphaproteobacteria	Rhizobiales	Bradyrhizobiaceae	38	71.4829	265
Apicomplexa C	DSsoil18-11-171-10	Bradyrhizobium lablabi/Bradyrhizobium ottawaense	NA	Proteobacteria	Alphaproteobacteria	Rhizobiales	Bradyrhizobiaceae	37	90.6874	451
Apicomplexa C	DSsoil18-11-171-10	Sinorhizobium meliloti/Sinorhizobium meliloti Rm41	NA	Proteobacteria	Alphaproteobacteria	Rhizobiales	Rhizobiaceae	36	73.1183	182
Apicomplexa C	DSsoil18-11-171-10	Hantzschia amphioxys f. muelleri	NA	Bacillariophyta	Bacillariophyceae	Bacillariales	Bacillariaceae	35	100	419
Apicomplexa C	DSsoil18-11-171-10	Methyloceanibacter caenitepidi	NA	Proteobacteria	Alphaproteobacteria	Rhizobiales	NA	30	81.8182	453
Apicomplexa C	DSsoil18-11-171-10	Cercozoa sp. ATCC 50378	NA	NA	NA	NA	NA	25	91.9811	428
Kinetoplastida	DSsoil18-11-171-10	Rhynchomonas nasuta	NA	NA	NA	Kinetoplastida	Bodonidae	570	94.958	240
Kinetoplastida	DSsoil18-11-171-10	Bodonidae sp. river Thames	NA	NA	NA	Kinetoplastida	Bodonidae	233	87.013	234
Kinetoplastida	DSsoil18-11-171-10	Rhynchobodo sp. HFCC304	NA	NA	NA	Kinetoplastida	Bodonidae	163	95.7082	233
Kinetoplastida	DSsoil18-11-171-10	Neobodo sp. KL	NA	NA	NA	Kinetoplastida	Bodonidae	70	87.8261	231
Kinetoplastida	DSsoil18-11-171-10	Rhynchobodo ATCC50359	NA	NA	NA	Kinetoplastida	Bodonidae	64	96.9432	230
Kinetoplastida	DSsoil18-11-171-10	Rhynchobodo sp. HFCC304/Rhynchobodo ATCC50359	NA	NA	NA	Kinetoplastida	Bodonidae	41	95.6332	229
Kinetoplastida	DSsoil18-11-171-10	Lysobacter capsici	NA	Proteobacteria	Gammaproteobacteria	Xanthomonadales	Xanthomonadaceae	38	83.6299	281
Kinetoplastida	DSsoil18-11-171-10	Rhodopseudomonas palustris HaA2	NA	Proteobacteria	Alphaproteobacteria	Rhizobiales	Bradyrhizobiaceae	35	87.3913	229
Kinetoplastida	DSsoil18-11-171-10	Bradyrhizobium lablabi/Bradyrhizobium ottawaense	NA	Proteobacteria	Alphaproteobacteria	Rhizobiales	Bradyrhizobiaceae	11	91.5323	247
Platyhelminthes	DSsoil18-11-171-10	Pratylenchus crenatus	Metazoa	Nematoda	Chromadorea	Tylenchida	Pratylenchidae	147	100	366
Platyhelminthes	DSsoil18-11-171-10	Echinamoeba thermarum	NA	NA	NA	NA	Echinamoebidae	39	74.7826	319
Platyhelminthes	DSsoil18-11-171-10	Amphifilidae sp. H-1	NA	NA	Labyrinthulomycetes	NA	Amphifilaceae	28	78.7634	383
Platyhelminthes	DSsoil18-11-171-10	Helicogloea sp. TUB FO42773	Fungi	Basidiomycota	Atractiellomycetes	Atractiellales	NA	22	91.2088	364
Nematoda A	DSsoil18-11-171-10	Mesocriconema rusticum/Mesocriconema cf. discus TSH-2005	Metazoa	Nematoda	Chromadorea	Tylenchida	Criconematidae	93	100	281
Nematoda C	DSsoil18-11-171-10	Prismatolaimus sp. MCb2/Prismatolaimus sp. MHt9/Prismatolaimus sp. GSb48/Prismatolaimus sp. GSb47/Prismatolaimus sp. GSb46/Prismatolaimus sp. GSb45/Prismatolaimus sp. GSb44/Prismatolaimus sp. GSb42/Prismatolaimus sp. GSb38/Prismatolaimus sp. GSb29/Prismatolaimus sp. GSb19/Prismatolaimus sp. GSb16/Prismatolaimus sp. GSt52/Prismatolaimus sp. GSt50/Prismatolaimus sp. GSt48/Prismatolaimus sp. GSt47/P…	Metazoa	Nematoda	Enoplea	Triplonchida	Prismatolaimidae	378	100	349
Nematoda C	DSsoil18-11-171-10	Alaimus parvus	Metazoa	Nematoda	Enoplea	Enoplida	Alaimidae	201	99.7126	348
